# Supplementary material for: Association between visceral adiposity index and risk of diabetes and prediabetes: Results from the NHANES (1999–2018)
Source: PLoS One. 2024 Apr 25;19(4):e0299285. doi: 10.1371/journal.pone.0299285 (PMC11045124; doi:10.1371/journal.pone.0299285)
Supplement: S1 Data — (XLSX) [file pone.0299285.s005.xlsx]

## Sheet: Sheet 1
Year	seqn	sdmvpsu	sdmvstra	nhs_wt	preDM	preDM1	VAI	VAIQ	age	age1	sex	eth	edu	marital	PIR	PIR1	eGFR	eGFR1	smoke	alcohol	Hypertension	Hyperlipidemia	CVD	anti.Hyperlipidemic	FPG
1999-2000	5	2	8	9197.19	no	0	4.88591	Q4	49	<60	Male	Non-Hispanic White	College or above	Married/living with partner	5	>3.50	92.7405	>=60	former	mild/moderate	yes	yes	no	no	5.55
1999-2000	12	2	6	9134.43	no	0	2.48388	Q3	37	<60	Male	Non-Hispanic White	College or above	Never married	4.93	>3.50	80.0001	>=60	never	mild/moderate	yes	yes	no	no	4.606
1999-2000	15	2	11	10293.9	no	0	0.765554	Q1	38	<60	Female	Non-Hispanic White	College or above	Divorced/widowed/separated	4.52	>3.50	100.66	>=60	now	mild/moderate	no	yes	no	no	5.484
1999-2000	20	2	2	1985.44	no	0	2.24257	Q3	23	<60	Female	Mexican American	Less than high school	Married/living with partner	3.03	>1.30to≤3.50	141.592	>=60	former	heavy	no	yes	no	no	5.033
1999-2000	25	1	5	12740.2	yes	1	3.20495	Q4	42	<60	Female	Non-Hispanic White	College or above	Married/living with partner	1.77	>1.30to≤3.50	109.661	>=60	former	mild/moderate	yes	yes	no	no	5.7
1999-2000	29	2	12	4907.84	DM	1	2.24748	Q3	62	>=60	Male	Non-Hispanic White	High school or equivalent	Divorced/widowed/separated	1.07	≤1.30	74.9551	>=60	former	former	yes	yes	yes	yes	7.894
1999-2000	34	1	7	2489.68	no	0	1.96106	Q3	38	<60	Female	Non-Hispanic Black	High school or equivalent	Never married	0.92	≤1.30	137.425	>=60	now	heavy	no	yes	no	no	5.339
1999-2000	46	2	5	1385.31	DM	1	3.02553	Q4	85	>=60	Female	Non-Hispanic Black	Less than high school	Divorced/widowed/separated	1.2	≤1.30	16.5093	<60	former	never	yes	yes	yes	yes	5.706
1999-2000	55	2	9	912.396	DM	1	2.96	Q4	61	>=60	Female	Others	College or above	Divorced/widowed/separated	3.33	>1.30to≤3.50	85.6429	>=60	now	heavy	no	yes	no	yes	7.883
1999-2000	57	2	5	9371.99	yes	1	1.34647	Q2	39	<60	Male	Non-Hispanic White	College or above	Married/living with partner	5	>3.50	88.0985	>=60	never	mild/moderate	yes	yes	no	no	5.883
1999-2000	59	1	6	266.543	yes	1	1.18355	Q2	70	>=60	Male	Mexican American	Less than high school	Married/living with partner	0.97	≤1.30	80.021	>=60	former	heavy	no	yes	no	no	5.922
1999-2000	64	1	9	1760.14	no	0	3.01256	Q4	63	>=60	Female	Non-Hispanic Black	College or above	Married/living with partner	5	>3.50	115.292	>=60	now	mild/moderate	yes	yes	no	no	4.352
1999-2000	69	1	7	2915.27	no	0	0.747952	Q1	27	<60	Male	Non-Hispanic Black	College or above	Never married	2.57	>1.30to≤3.50	99.2126	>=60	never	mild/moderate	no	yes	no	no	4.828
1999-2000	77	2	8	7481.41	no	0	2.32385	Q3	25	<60	Male	Non-Hispanic White	College or above	Married/living with partner	2.99	>1.30to≤3.50	109.771	>=60	now	heavy	no	yes	no	no	5.183
1999-2000	94	2	4	1332.82	no	0	4.31296	Q4	61	>=60	Female	Non-Hispanic Black	High school or equivalent	Married/living with partner	4.44	>3.50	98.7272	>=60	never	mild/moderate	no	yes	no	no	5.172
1999-2000	113	1	10	8143.44	no	0	0.666579	Q1	27	<60	Male	Non-Hispanic White	College or above	Divorced/widowed/separated	4.44	>3.50	77.5601	>=60	never	mild/moderate	no	no	no	no	5.261
1999-2000	118	1	5	2441.98	yes	1	3.25569	Q4	85	>=60	Male	Non-Hispanic White	College or above	Married/living with partner	2.71	>1.30to≤3.50	72.0182	>=60	former	former	yes	yes	no	no	5.712
1999-2000	120	2	8	8736.6	no	0	7.49178	Q4	30	<60	Female	Non-Hispanic White	College or above	Married/living with partner	4.19	>3.50	119.306	>=60	former	former	no	yes	no	no	5.022
1999-2000	121	1	7	1490.39	no	0	2.22161	Q3	38	<60	Male	Mexican American	Less than high school	Married/living with partner	0.92	≤1.30	110.209	>=60	never	heavy	no	yes	no	no	5.344
1999-2000	122	1	12	5709.48	yes	1	4.42167	Q4	64	>=60	Male	Non-Hispanic White	Less than high school	Married/living with partner	2.59	>1.30to≤3.50	73.9094	>=60	former	mild/moderate	no	yes	no	no	6.261
1999-2000	129	2	8	5228.83	yes	1	1.08328	Q2	63	>=60	Female	Non-Hispanic White	College or above	Divorced/widowed/separated	5	>3.50	106.908	>=60	former	mild/moderate	yes	no	no	no	5.822
1999-2000	130	1	10	7757.02	DM	1	2.59112	Q4	59	<60	Male	Non-Hispanic White	Less than high school	Married/living with partner	2.58	>1.30to≤3.50	86.4494	>=60	former	mild/moderate	no	yes	yes	yes	6.544
1999-2000	131	1	11	9624.37	yes	1	4.23705	Q4	56	<60	Male	Non-Hispanic White	College or above	Married/living with partner	4.44	>3.50	70.0046	>=60	never	mild/moderate	no	yes	no	no	6.083
1999-2000	143	1	10	301.282	no	0	6.21207	Q4	22	<60	Female	Mexican American	Less than high school	Married/living with partner	0.03	≤1.30	142.591	>=60	never	never	no	yes	no	no	3.628
1999-2000	151	2	10	2164.64	no	0	1.025	Q2	84	>=60	Male	Non-Hispanic White	Less than high school	Divorced/widowed/separated	1.33	>1.30to≤3.50	51.9692	<60	former	former	no	no	yes	no	5.428
1999-2000	156	2	2	3810.79	yes	1	1.69302	Q3	22	<60	Male	Non-Hispanic Black	College or above	Never married	0.61	≤1.30	129.601	>=60	never	mild/moderate	no	yes	no	no	5.728
1999-2000	163	1	3	736.305	DM	1	40.2312	Q4	63	>=60	Female	Mexican American	Less than high school	Married/living with partner	0.85	≤1.30	100.012	>=60	never	heavy	yes	yes	no	no	13.583
1999-2000	166	1	11	1324.28	no	0	3.88845	Q4	41	<60	Male	Mexican American	Less than high school	Married/living with partner	0.31	≤1.30	86.8694	>=60	now	mild/moderate	no	yes	no	no	4.789
1999-2000	169	1	13	142.408	no	0	1.96059	Q3	23	<60	Female	Mexican American	Less than high school	Married/living with partner	0.69	≤1.30	132.459	>=60	never	never	no	yes	no	no	4.839
1999-2000	178	2	9	1209.16	yes	1	1.51292	Q2	60	>=60	Female	Non-Hispanic Black	College or above	Divorced/widowed/separated	5	>3.50	99.4232	>=60	now	mild/moderate	yes	yes	no	no	5.283
1999-2000	190	1	7	959.22	yes	1	0.719584	Q1	65	>=60	Male	Non-Hispanic Black	College or above	Married/living with partner	5	>3.50	105.394	>=60	former	mild/moderate	yes	no	no	no	6.75
1999-2000	192	2	11	3633.74	no	0	0.984334	Q2	30	<60	Female	Non-Hispanic Black	Less than high school	Married/living with partner	0.92	≤1.30	122.747	>=60	never	former	no	yes	no	no	4.519
1999-2000	194	1	3	871.757	no	0	1.05725	Q2	44	<60	Female	Mexican American	Less than high school	Married/living with partner	1.75	>1.30to≤3.50	108.131	>=60	never	former	no	no	no	no	5.389
1999-2000	197	2	7	3054.42	yes	1	2.75771	Q4	74	>=60	Male	Others	Less than high school	Divorced/widowed/separated	1.44	>1.30to≤3.50	68.8957	>=60	former	former	yes	yes	yes	no	5.689
1999-2000	211	2	11	3773.1	DM	1	1.79895	Q3	76	>=60	Male	Non-Hispanic White	College or above	Married/living with partner	2.4	>1.30to≤3.50	84.3894	>=60	never	mild/moderate	yes	yes	no	yes	7.428
1999-2000	236	1	4	1262.32	yes	1	3.21263	Q4	45	<60	Female	Mexican American	Less than high school	Divorced/widowed/separated	0.82	≤1.30	107.374	>=60	now	heavy	no	yes	no	no	6.189
1999-2000	239	3	1	5531.57	no	0	1.71175	Q3	69	>=60	Female	Non-Hispanic White	College or above	Married/living with partner	5	>3.50	80.9628	>=60	former	mild/moderate	yes	yes	yes	yes	5.05
1999-2000	250	2	7	8451.56	no	0	3.35684	Q4	58	<60	Female	Non-Hispanic White	High school or equivalent	Married/living with partner	5	>3.50	98.0032	>=60	former	mild/moderate	no	yes	no	no	4.839
1999-2000	259	2	12	6610.42	no	0	3.35906	Q4	54	<60	Male	Non-Hispanic White	Less than high school	Married/living with partner	5	>3.50	79.288	>=60	now	heavy	no	yes	no	no	5.028
1999-2000	266	2	9	743.634	DM	1	1.02593	Q2	82	>=60	Male	Non-Hispanic Black	High school or equivalent	Divorced/widowed/separated	1.08	≤1.30	46.9321	<60	never	mild/moderate	no	yes	no	no	9.2
1999-2000	268	1	13	1927.15	yes	1	1.39843	Q2	30	<60	Male	Mexican American	College or above	Never married	1.68	>1.30to≤3.50	122.773	>=60	former	mild/moderate	no	yes	no	no	6.044
1999-2000	269	2	8	8570.81	no	0	1.81822	Q3	31	<60	Male	Non-Hispanic White	College or above	Married/living with partner	5	>3.50	115.764	>=60	former	former	no	no	no	no	5.594
1999-2000	289	2	11	6286.85	no	0	1.82121	Q3	62	>=60	Male	Non-Hispanic White	College or above	Married/living with partner	4.07	>3.50	98.0567	>=60	now	mild/moderate	yes	no	no	no	5.579
1999-2000	300	1	11	9240.19	no	0	1.59588	Q3	21	<60	Female	Non-Hispanic White	High school or equivalent	Married/living with partner	2.05	>1.30to≤3.50	127.092	>=60	now	heavy	no	yes	no	no	4.55
1999-2000	301	2	6	1781.61	no	0	1.90866	Q3	24	<60	Female	Mexican American	Less than high school	Married/living with partner	2.87	>1.30to≤3.50	131.532	>=60	never	mild/moderate	no	yes	no	no	5.039
1999-2000	302	1	10	349.57	DM	1	2.38916	Q3	65	>=60	Female	Mexican American	Less than high school	Divorced/widowed/separated	0.88	≤1.30	98.6169	>=60	never	never	yes	yes	no	no	6.289
1999-2000	321	1	2	8930.5	no	0	1.20586	Q2	71	>=60	Female	Non-Hispanic White	High school or equivalent	Divorced/widowed/separated	1.02	≤1.30	89.4501	>=60	never	former	yes	yes	yes	no	5.05
1999-2000	328	2	12	4590.26	yes	1	1.87334	Q3	66	>=60	Male	Non-Hispanic White	College or above	Divorced/widowed/separated	2.4	>1.30to≤3.50	90.5306	>=60	former	mild/moderate	yes	yes	no	no	6.956
1999-2000	330	2	7	6233.84	yes	1	5.08995	Q4	56	<60	Male	Non-Hispanic White	High school or equivalent	Married/living with partner	5	>3.50	88.2906	>=60	former	heavy	no	yes	no	no	5.628
1999-2000	333	2	6	1054.02	no	0	1.51747	Q2	42	<60	Male	Mexican American	College or above	Married/living with partner	2.51	>1.30to≤3.50	107.155	>=60	former	former	no	yes	no	no	5.289
1999-2000	334	1	12	9003.72	no	0	0.662531	Q1	58	<60	Female	Non-Hispanic White	College or above	Married/living with partner	2.94	>1.30to≤3.50	98.0032	>=60	former	mild/moderate	yes	yes	no	no	4.917
1999-2000	351	1	5	2880.49	yes	1	1.56768	Q3	70	>=60	Male	Others	Less than high school	Married/living with partner	1.24	≤1.30	80.021	>=60	former	former	yes	yes	yes	no	5.639
1999-2000	358	2	2	3372.01	no	0	3.31593	Q4	48	<60	Female	Non-Hispanic Black	College or above	Married/living with partner	1.21	≤1.30	81.1435	>=60	now	former	yes	yes	no	no	5.117
1999-2000	359	2	5	3260.03	no	0	0.719776	Q1	42	<60	Female	Non-Hispanic Black	College or above	Divorced/widowed/separated	5	>3.50	126.415	>=60	never	mild/moderate	no	no	no	no	4.944
1999-2000	368	2	13	3226.73	no	0	1.78864	Q3	72	>=60	Male	Others	High school or equivalent	Married/living with partner	0.62	≤1.30	69.8705	>=60	former	mild/moderate	no	no	no	no	5.211
1999-2000	419	2	10	6005.35	yes	1	1.2094	Q2	66	>=60	Male	Non-Hispanic White	College or above	Married/living with partner	4.52	>3.50	65.2558	>=60	former	mild/moderate	no	yes	no	yes	6.15
1999-2000	432	2	3	1802.6	no	0	3.20736	Q4	26	<60	Female	Mexican American	High school or equivalent	Married/living with partner	4.95	>3.50	109.514	>=60	never	never	no	yes	no	no	4.967
1999-2000	439	1	7	2792.07	no	0	0.775246	Q1	30	<60	Male	Non-Hispanic Black	College or above	Never married	0.78	≤1.30	108.491	>=60	former	mild/moderate	yes	no	no	no	5.289
1999-2000	446	1	11	7252.9	no	0	0.838971	Q1	32	<60	Male	Others	Less than high school	Married/living with partner	1.25	≤1.30	114.953	>=60	former	mild/moderate	no	yes	no	no	4.633
1999-2000	453	1	1	8172.41	no	0	1.59846	Q3	53	<60	Female	Non-Hispanic White	High school or equivalent	Divorced/widowed/separated	1.44	>1.30to≤3.50	90.5936	>=60	never	mild/moderate	no	yes	no	no	5.194
1999-2000	458	1	10	5476.51	no	0	2.26653	Q3	76	>=60	Female	Non-Hispanic White	Less than high school	Divorced/widowed/separated	2.4	>1.30to≤3.50	34.6039	<60	never	never	yes	yes	yes	yes	5.072
1999-2000	466	2	12	10107.6	yes	1	0.521646	Q1	48	<60	Male	Non-Hispanic White	College or above	Married/living with partner	5	>3.50	82.7012	>=60	former	mild/moderate	no	no	no	no	5.911
1999-2000	475	2	5	2629.16	yes	1	1.84659	Q3	85	>=60	Female	Non-Hispanic White	College or above	Divorced/widowed/separated	5	>3.50	72.3558	>=60	never	mild/moderate	yes	yes	no	no	5.306
1999-2000	504	2	1	726.666	no	0	3.60751	Q4	32	<60	Female	Non-Hispanic White	High school or equivalent	Married/living with partner	5	>3.50	117.641	>=60	never	former	yes	yes	no	no	4.767
1999-2000	505	1	7	1088.85	yes	1	1.59851	Q3	60	>=60	Male	Non-Hispanic Black	College or above	Divorced/widowed/separated	1.81	>1.30to≤3.50	87.8762	>=60	former	mild/moderate	yes	no	no	no	6.561
1999-2000	512	2	5	4499.46	no	0	2.15847	Q3	44	<60	Male	Non-Hispanic White	Less than high school	Married/living with partner	0.72	≤1.30	76.1615	>=60	now	heavy	no	yes	no	no	4.367
1999-2000	514	1	11	10231.5	no	0	1.23277	Q2	20	<60	Male	Non-Hispanic White	College or above	Never married	1.07	≤1.30	113.695	>=60	now	heavy	no	no	no	no	5.483
1999-2000	517	1	13	988.281	yes	1	1.28144	Q2	52	<60	Male	Mexican American	Less than high school	Married/living with partner	1.08	≤1.30	111.611	>=60	never	heavy	no	no	no	no	6.506
1999-2000	535	1	6	1014.6	DM	1	2.98763	Q4	45	<60	Female	Mexican American	College or above	Married/living with partner	3.97	>3.50	121.318	>=60	never	mild/moderate	no	yes	no	no	11.183
1999-2000	537	2	1	9904.68	yes	1	3.89919	Q4	41	<60	Male	Non-Hispanic White	High school or equivalent	Married/living with partner	2.17	>1.30to≤3.50	43.6932	<60	now	mild/moderate	no	yes	yes	yes	4.35
1999-2000	542	2	6	928.522	yes	1	1.63377	Q3	40	<60	Female	Mexican American	Less than high school	Married/living with partner	2.4	>1.30to≤3.50	111.213	>=60	now	former	yes	yes	no	no	5.833
1999-2000	563	2	7	1528.69	no	0	1.10308	Q2	23	<60	Male	Mexican American	Less than high school	Married/living with partner	0.84	≤1.30	122.455	>=60	former	heavy	yes	no	no	no	4.928
1999-2000	569	1	10	1758.41	no	0	5.09156	Q4	29	<60	Female	Mexican American	High school or equivalent	Married/living with partner	3.89	>3.50	92.0857	>=60	never	mild/moderate	no	yes	no	no	5.25
1999-2000	578	1	12	12509.7	no	0	1.91422	Q3	46	<60	Female	Non-Hispanic White	College or above	Divorced/widowed/separated	5	>3.50	95.1596	>=60	former	mild/moderate	no	no	no	no	5.033
1999-2000	582	1	12	702.677	no	0	1.5165	Q2	26	<60	Female	Non-Hispanic White	Less than high school	Never married	0.73	≤1.30	129.697	>=60	never	heavy	no	no	no	no	4.756
1999-2000	583	2	9	1484.11	yes	1	0.202786	Q1	42	<60	Male	Non-Hispanic Black	Less than high school	Never married	1.78	>1.30to≤3.50	99.7206	>=60	now	former	yes	no	no	no	5.189
1999-2000	584	1	11	10646.8	no	0	1.51321	Q2	20	<60	Male	Non-Hispanic White	College or above	Never married	0.24	≤1.30	113.695	>=60	never	heavy	no	yes	no	no	4.9
1999-2000	588	1	2	4722.08	no	0	1.22177	Q2	39	<60	Male	Non-Hispanic Black	Less than high school	Married/living with partner	0.65	≤1.30	101.844	>=60	never	never	no	no	no	no	5.028
1999-2000	592	1	12	10355.2	no	0	2.29535	Q3	32	<60	Male	Non-Hispanic White	College or above	Married/living with partner	4.79	>3.50	121.06	>=60	never	mild/moderate	no	yes	no	no	5.117
1999-2000	593	1	1	9265.57	yes	1	3.26659	Q4	35	<60	Male	Non-Hispanic White	High school or equivalent	Married/living with partner	1.4	>1.30to≤3.50	90.609	>=60	former	heavy	yes	yes	no	no	5.294
1999-2000	610	1	8	9589.21	no	0	1.08064	Q2	40	<60	Female	Non-Hispanic White	College or above	Married/living with partner	5	>3.50	117.549	>=60	former	mild/moderate	no	no	no	no	5.074
1999-2000	622	1	1	2455.68	no	0	1.45392	Q2	82	>=60	Female	Non-Hispanic White	College or above	Married/living with partner	3.38	>1.30to≤3.50	82.7985	>=60	never	never	yes	no	no	no	4.339
1999-2000	640	2	2	194.01	no	0	4.07589	Q4	21	<60	Female	Mexican American	Less than high school	Married/living with partner	0.95	≤1.30	156.135	>=60	never	former	no	yes	no	no	5.022
1999-2000	645	2	5	4126.25	yes	1	3.60859	Q4	76	>=60	Male	Non-Hispanic White	College or above	Married/living with partner	3.02	>1.30to≤3.50	67.9346	>=60	former	former	yes	yes	no	no	5.939
1999-2000	654	1	3	428.926	DM	1	8.88572	Q4	67	>=60	Female	Mexican American	Less than high school	Divorced/widowed/separated	0.73	≤1.30	97.2411	>=60	former	never	yes	yes	yes	yes
1999-2000	666	1	12	407.162	yes	1	10.3759	Q4	67	>=60	Female	Mexican American	College or above	Divorced/widowed/separated	2.06	>1.30to≤3.50	61.5948	>=60	never	never	no	yes	no	no	6.006
1999-2000	668	1	7	2687.22	no	0	0.380304	Q1	24	<60	Male	Non-Hispanic Black	High school or equivalent	Never married	1.27	≤1.30	83.406	>=60	never	mild/moderate	no	no	no	no	5.239
1999-2000	674	2	2	10416.7	no	0	2.05329	Q3	34	<60	Female	Non-Hispanic White	College or above	Married/living with partner	5	>3.50	122.61	>=60	never	mild/moderate	no	no	no	no	4.472
1999-2000	675	1	7	2138.09	DM	1	1.28796	Q2	45	<60	Female	Non-Hispanic Black	College or above	Divorced/widowed/separated	0.47	≤1.30	94.8693	>=60	now	mild/moderate	no	yes	no	no	20.983
1999-2000	676	3	1	5929.27	no	0	0.81038	Q1	29	<60	Female	Non-Hispanic White	College or above	Married/living with partner	5	>3.50	135.749	>=60	never	mild/moderate	no	no	no	no	4.308
1999-2000	684	1	1	9700.76	no	0	1.20807	Q2	31	<60	Female	Non-Hispanic White	High school or equivalent	Married/living with partner	2.64	>1.30to≤3.50	90.801	>=60	never	mild/moderate	no	yes	no	no	4.672
1999-2000	685	1	5	5001.47	yes	1	3.48673	Q4	75	>=60	Male	Non-Hispanic White	Less than high school	Divorced/widowed/separated	2.17	>1.30to≤3.50	55.3608	<60	now	former	yes	yes	yes	no	6.256
1999-2000	686	2	2	9371.99	no	0	2.273	Q3	39	<60	Male	Non-Hispanic White	College or above	Married/living with partner	5	>3.50	109.437	>=60	former	mild/moderate	yes	yes	no	no	4.761
1999-2000	690	1	13	352.856	no	0	4.73805	Q4	68	>=60	Female	Mexican American	College or above	Divorced/widowed/separated	3.16	>1.30to≤3.50	81.5335	>=60	never	mild/moderate	yes	yes	no	no	4.722
1999-2000	692	2	6	7228.62	yes	1	2.17427	Q3	53	<60	Male	Non-Hispanic White	College or above	Married/living with partner	5	>3.50	90.1709	>=60	never	mild/moderate	no	yes	no	no	5.989
1999-2000	695	1	12	1237.84	DM	1	2.46091	Q3	59	<60	Male	Mexican American	High school or equivalent	Married/living with partner	1.21	≤1.30	86.4494	>=60	former	mild/moderate	no	yes	no	yes	9.228
1999-2000	698	2	2	1024.34	yes	1	6.19638	Q4	52	<60	Female	Mexican American	College or above	Married/living with partner	3.42	>1.30to≤3.50	102.222	>=60	never	mild/moderate	no	yes	yes	no	6.111
1999-2000	703	2	7	7325.64	no	0	0.964252	Q2	33	<60	Female	Others	Less than high school	Married/living with partner	2.11	>1.30to≤3.50	116.818	>=60	never	mild/moderate	no	no	no	no	4.911
1999-2000	713	1	1	731.255	no	0	3.85725	Q4	31	<60	Female	Non-Hispanic White	College or above	Married/living with partner	3.23	>1.30to≤3.50	133.855	>=60	never	mild/moderate	no	yes	no	no	4.933
1999-2000	714	2	1	10721.4	no	0	1.3929	Q2	47	<60	Male	Non-Hispanic White	College or above	Married/living with partner	3.53	>3.50	94.0527	>=60	now	mild/moderate	no	yes	no	no	5.033
1999-2000	719	1	13	175.092	no	0	3.74627	Q4	23	<60	Female	Mexican American	Less than high school	Married/living with partner	1.27	≤1.30	132.459	>=60	never	mild/moderate	no	yes	no	no	4.139
1999-2000	728	2	6	8064.34	no	0	0.846524	Q1	51	<60	Female	Non-Hispanic White	High school or equivalent	Married/living with partner	4	>3.50	102.943	>=60	former	mild/moderate	no	yes	no	no	4.933
1999-2000	729	2	3	5034.67	no	0	0.881406	Q1	68	>=60	Male	Non-Hispanic White	Less than high school	Married/living with partner	1.1	≤1.30	71.8616	>=60	never	former	yes	yes	yes	no	4.939
1999-2000	753	1	12	2139.76	no	0	0.422311	Q1	20	<60	Male	Mexican American	Less than high school	Never married	0.83	≤1.30	100.678	>=60	now	heavy	no	no	no	no	3.783
1999-2000	757	2	1	8381.03	yes	1	1.20677	Q2	29	<60	Male	Non-Hispanic White	High school or equivalent	Never married	1.02	≤1.30	106.73	>=60	now	heavy	no	yes	no	no	5.828
1999-2000	778	2	1	9325.57	no	0	0.625335	Q1	40	<60	Female	Non-Hispanic White	College or above	Married/living with partner	2.17	>1.30to≤3.50	85.2381	>=60	never	former	yes	yes	no	no	5.522
1999-2000	779	1	6	571.539	no	0	3.18072	Q4	32	<60	Female	Non-Hispanic White	College or above	Married/living with partner	3.71	>3.50	124.344	>=60	never	mild/moderate	no	yes	no	no	4.141
1999-2000	784	1	13	2097.18	yes	1	2.44043	Q3	33	<60	Male	Mexican American	Less than high school	Married/living with partner	2.25	>1.30to≤3.50	120.212	>=60	now	heavy	yes	yes	no	no	5.883
1999-2000	787	2	5	1279.33	DM	1	1.37953	Q2	79	>=60	Female	Non-Hispanic Black	Less than high school	Divorced/widowed/separated	0.9	≤1.30	25.6675	<60	never	never	yes	yes	no	yes	13.006
1999-2000	788	1	7	1446.83	yes	1	1.24436	Q2	80	>=60	Male	Non-Hispanic White	College or above	Married/living with partner	2.87	>1.30to≤3.50	53.4501	<60	former	mild/moderate	no	yes	no	no	6.267
1999-2000	793	2	8	3450.33	no	0	0.976653	Q2	28	<60	Female	Non-Hispanic Black	High school or equivalent	Divorced/widowed/separated	1.83	>1.30to≤3.50	124.484	>=60	never	heavy	no	yes	no	no	5.24
1999-2000	803	1	12	1065.02	yes	1	1.5157	Q2	41	<60	Male	Mexican American	Less than high school	Divorced/widowed/separated	0.48	≤1.30	107.911	>=60	now	heavy	yes	no	no	no	5.661
1999-2000	804	3	1	5979.05	yes	1	1.25583	Q2	50	<60	Male	Others	College or above	Married/living with partner	4.04	>3.50	92.0913	>=60	former	mild/moderate	yes	yes	no	no	6.256
1999-2000	807	2	9	912.396	yes	1	5.91909	Q4	77	>=60	Female	Others	High school or equivalent	Divorced/widowed/separated	2.87	>1.30to≤3.50	41.1423	<60	former	mild/moderate	yes	yes	no	no	5.061
1999-2000	813	2	3	302.36	yes	1	1.40763	Q2	62	>=60	Male	Mexican American	Less than high school	Married/living with partner	0.76	≤1.30	98.0567	>=60	now	mild/moderate	no	yes	no	no	5.678
1999-2000	816	2	6	1027.38	yes	1	0.97149	Q2	44	<60	Male	Mexican American	Less than high school	Married/living with partner	1.85	>1.30to≤3.50	105.66	>=60	former	mild/moderate	no	yes	no	no	5.689
1999-2000	821	2	3	2877.77	no	0	1.22102	Q2	47	<60	Male	Non-Hispanic Black	Less than high school	Divorced/widowed/separated	2.26	>1.30to≤3.50	119.599	>=60	never	mild/moderate	yes	yes	no	no	5.168
1999-2000	828	2	5	1385.31	yes	1	2.57213	Q4	65	>=60	Female	Non-Hispanic Black	Less than high school	Divorced/widowed/separated	1.01	≤1.30	95.9918	>=60	now	heavy	no	yes	no	no	6.239
1999-2000	836	2	9	4797.42	no	0	0.616559	Q1	29	<60	Female	Non-Hispanic White	College or above	Never married	3.59	>3.50	80.44	>=60	now	mild/moderate	no	no	no	no	4.028
1999-2000	852	2	6	5294.11	yes	1	5.31404	Q4	76	>=60	Female	Non-Hispanic White	High school or equivalent	Married/living with partner	1.6	>1.30to≤3.50	45.8458	<60	never	mild/moderate	yes	yes	no	no	6.283
1999-2000	861	1	5	6691.46	yes	1	3.74326	Q4	72	>=60	Female	Non-Hispanic White	High school or equivalent	Married/living with partner	5	>3.50	93.8849	>=60	former	mild/moderate	yes	yes	yes	no	6.228
1999-2000	864	3	1	7817.36	no	0	0.813019	Q1	38	<60	Female	Non-Hispanic White	College or above	Married/living with partner	5	>3.50	100.66	>=60	never	mild/moderate	no	yes	no	no	4.929
1999-2000	865	2	3	463.912	no	0	0.852527	Q1	73	>=60	Male	Mexican American	Less than high school	Married/living with partner	0.75	≤1.30	86.1867	>=60	former	former	no	yes	no	no	5.311
1999-2000	875	2	2	412.502	yes	1	2.74481	Q4	74	>=60	Female	Mexican American	Less than high school	Married/living with partner	0.08	≤1.30	78.1685	>=60	never	mild/moderate	yes	yes	no	no	5.6
1999-2000	879	2	5	7148.57	yes	1	2.3081	Q3	57	<60	Male	Others	College or above	Married/living with partner	5	>3.50	96.4389	>=60	never	mild/moderate	no	yes	yes	yes	6.383
1999-2000	880	1	11	9250.91	no	0	2.20342	Q3	24	<60	Female	Non-Hispanic White	High school or equivalent	Married/living with partner	4.06	>3.50	95.3775	>=60	former	mild/moderate	no	yes	no	no	4.683
1999-2000	881	1	9	9759.64	no	0	0.713113	Q1	42	<60	Female	Non-Hispanic White	High school or equivalent	Married/living with partner	1.79	>1.30to≤3.50	97.8714	>=60	now	mild/moderate	no	yes	no	no	5.196
1999-2000	886	2	3	9417.38	no	0	2.60387	Q4	45	<60	Female	Non-Hispanic White	College or above	Married/living with partner	0.15	≤1.30	95.8304	>=60	never	never	no	yes	no	no	4.694
1999-2000	887	2	6	1124.96	yes	1	0.698364	Q1	56	<60	Male	Mexican American	Less than high school	Married/living with partner	5	>3.50	97.1188	>=60	former	mild/moderate	no	no	no	no	6.072
1999-2000	889	2	9	707.976	DM	1	1.01429	Q2	80	>=60	Male	Non-Hispanic Black	Less than high school	Divorced/widowed/separated	1.78	>1.30to≤3.50	76.3583	>=60	never	mild/moderate	yes	no	yes	no	8.028
1999-2000	896	2	12	1064.27	no	0	1.34782	Q2	41	<60	Male	Mexican American	Less than high school	Married/living with partner	0.36	≤1.30	113.643	>=60	now	mild/moderate	no	no	no	no	4.961
1999-2000	898	1	2	886.472	no	0	3.21246	Q4	27	<60	Female	Non-Hispanic White	College or above	Married/living with partner	2.49	>1.30to≤3.50	93.3885	>=60	never	never	yes	yes	no	no	4.739
1999-2000	905	2	12	2809.78	no	0	1.83056	Q3	31	<60	Female	Non-Hispanic Black	College or above	Married/living with partner	1.97	>1.30to≤3.50	136.57	>=60	never	former	no	no	no	no	4.994
1999-2000	908	2	1	5427.04	no	0	2.36616	Q3	68	>=60	Female	Non-Hispanic White	High school or equivalent	Married/living with partner	3.41	>1.30to≤3.50	91.3551	>=60	never	never	no	yes	no	no	5.55
1999-2000	914	2	7	2146.72	no	0	1.5661	Q3	41	<60	Male	Non-Hispanic Black	Less than high school	Married/living with partner	5	>3.50	100.424	>=60	never	never	no	yes	no	no	5.422
1999-2000	929	2	11	3787.73	yes	1	1.99484	Q3	71	>=60	Male	Non-Hispanic White	High school or equivalent	Divorced/widowed/separated	2.16	>1.30to≤3.50	70.363	>=60	now	former	yes	yes	no	no	6.228
1999-2000	933	2	7	7882.87	yes	1	0.584739	Q1	30	<60	Female	Non-Hispanic White	College or above	Never married	5	>3.50	91.4411	>=60	never	mild/moderate	no	no	no	no	5.872
1999-2000	936	1	13	3039.15	no	0	0.803893	Q1	29	<60	Male	Non-Hispanic Black	College or above	Never married	5	>3.50	109.256	>=60	never	never	no	no	no	no	5.367
1999-2000	944	1	3	954.117	yes	1	1.49731	Q2	54	<60	Female	Mexican American	Less than high school	Married/living with partner	2.67	>1.30to≤3.50	106.539	>=60	never	heavy	yes	yes	no	no	5.35
1999-2000	950	1	5	11255.1	no	0	0.544131	Q1	38	<60	Male	Non-Hispanic White	College or above	Married/living with partner	5	>3.50	116.063	>=60	never	mild/moderate	no	no	no	no	5.523
1999-2000	954	2	7	6887.3	no	0	2.48636	Q3	55	<60	Male	Others	College or above	Divorced/widowed/separated	4	>3.50	97.8034	>=60	former	heavy	no	yes	no	no	5.339
1999-2000	956	3	1	5775.39	yes	1	1.60374	Q3	56	<60	Female	Others	Less than high school	Divorced/widowed/separated	0.75	≤1.30	66.5429	>=60	former	former	yes	no	no	no	6.261
1999-2000	962	1	7	6589.75	no	0	3.63978	Q4	51	<60	Female	Non-Hispanic White	High school or equivalent	Married/living with partner	5	>3.50	102.943	>=60	never	never	yes	yes	no	no	5.117
1999-2000	980	2	2	2054.72	no	0	4.38524	Q4	26	<60	Male	Mexican American	Less than high school	Never married	1.59	>1.30to≤3.50	126.271	>=60	never	heavy	no	yes	no	no	5.578
1999-2000	984	2	8	580.361	no	0	2.88762	Q4	29	<60	Female	Non-Hispanic White	High school or equivalent	Married/living with partner	2.83	>1.30to≤3.50	126.993	>=60	former	former	no	yes	no	no	4.05
1999-2000	987	2	6	208.169	yes	1	5.1864	Q4	66	>=60	Male	Mexican American	Less than high school	Married/living with partner	0.82	≤1.30	95.3398	>=60	now	mild/moderate	yes	yes	no	yes	6.022
1999-2000	990	1	12	407.846	yes	1	2.29169	Q3	60	>=60	Male	Mexican American	High school or equivalent	Divorced/widowed/separated	3.05	>1.30to≤3.50	85.8443	>=60	now	heavy	yes	yes	no	no	6.778
1999-2000	991	1	4	2314.61	no	0	0.614646	Q1	32	<60	Female	Mexican American	College or above	Married/living with partner	3.81	>3.50	104.994	>=60	never	mild/moderate	no	yes	no	no	4.433
1999-2000	1009	1	8	9853.1	no	0	3.50807	Q4	39	<60	Female	Non-Hispanic White	College or above	Married/living with partner	4.64	>3.50	74.9833	>=60	never	mild/moderate	no	yes	no	no	5.583
1999-2000	1024	2	10	183.91	no	0	5.15458	Q4	20	<60	Female	Mexican American	High school or equivalent	Never married	1.68	>1.30to≤3.50	127.988	>=60	never	heavy	no	yes	no	no	4.044
1999-2000	1030	1	7	1533.19	DM	1	2.00003	Q3	69	>=60	Female	Non-Hispanic Black	Less than high school	Divorced/widowed/separated	0.96	≤1.30	104.575	>=60	former	mild/moderate	yes	yes	no	no	8.117
1999-2000	1033	1	7	2178.43	yes	1	1.87434	Q3	45	<60	Female	Non-Hispanic Black	Less than high school	Divorced/widowed/separated	0.88	≤1.30	110.471	>=60	now	heavy	no	no	no	no	5.644
1999-2000	1035	1	12	1111.78	yes	1	0.762454	Q1	52	<60	Female	Mexican American	College or above	Married/living with partner	5	>3.50	78.3474	>=60	never	mild/moderate	yes	yes	no	no	5.878
1999-2000	1043	2	1	4751.55	no	0	1.78426	Q3	62	>=60	Female	Non-Hispanic White	High school or equivalent	Married/living with partner	2.47	>1.30to≤3.50	95.2878	>=60	never	never	no	yes	no	no	5.106
1999-2000	1047	1	9	3722.41	no	0	1.43312	Q2	33	<60	Female	Non-Hispanic Black	College or above	Married/living with partner	2.22	>1.30to≤3.50	134.665	>=60	never	mild/moderate	no	yes	no	no	4.652
1999-2000	1058	1	3	300.307	no	0	1.95082	Q3	61	>=60	Male	Mexican American	Less than high school	Married/living with partner	0.72	≤1.30	85.2434	>=60	now	former	no	yes	no	no	5.172
1999-2000	1063	2	6	163.233	yes	1	2.93608	Q4	24	<60	Female	Mexican American	Less than high school	Married/living with partner	3.82	>3.50	111.063	>=60	never	former	no	yes	no	no	5.2
1999-2000	1065	2	13	1781.26	DM	1	2.95937	Q4	73	>=60	Male	Others	Less than high school	Divorced/widowed/separated	0.86	≤1.30	78.3523	>=60	former	mild/moderate	no	yes	no	no	5.856
1999-2000	1071	1	11	2243.93	yes	1	0.639231	Q1	34	<60	Male	Non-Hispanic Black	High school or equivalent	Divorced/widowed/separated	2.63	>1.30to≤3.50	94.4521	>=60	never	never	no	yes	no	no	5.022
1999-2000	1090	1	7	12277.7	no	0	2.65462	Q4	45	<60	Female	Non-Hispanic White	Less than high school	Married/living with partner	1.36	>1.30to≤3.50	107.374	>=60	now	never	no	yes	no	no	5.006
1999-2000	1112	1	5	5402.45	no	0	0.530227	Q1	20	<60	Female	Others	Less than high school	Never married	0.21	≤1.30	135.28	>=60	never	never	no	yes	no	no	4.928
1999-2000	1116	2	8	2328.92	no	0	0.942427	Q2	40	<60	Male	Non-Hispanic Black	College or above	Married/living with partner	4.95	>3.50	101.131	>=60	never	mild/moderate	yes	no	no	no	5.544
1999-2000	1119	2	6	2685.23	yes	1	2.53384	Q3	84	>=60	Female	Non-Hispanic White	Less than high school	Divorced/widowed/separated	1.2	≤1.30	86.2953	>=60	never	mild/moderate	yes	yes	no	no	5.822
1999-2000	1125	1	2	9940.22	no	0	2.65268	Q4	27	<60	Female	Non-Hispanic White	College or above	Married/living with partner	3.03	>1.30to≤3.50	108.747	>=60	never	heavy	no	yes	no	no	4.861
1999-2000	1130	1	6	6448.26	yes	1	3.12433	Q4	65	>=60	Female	Non-Hispanic White	College or above	Married/living with partner	2.49	>1.30to≤3.50	83.27	>=60	now	mild/moderate	yes	yes	yes	yes	6.033
1999-2000	1161	1	7	6052.69	DM	1	3.02837	Q4	57	<60	Male	Non-Hispanic White	High school or equivalent	Married/living with partner	3.52	>3.50	77.6345	>=60	former	former	yes	yes	yes	yes	7.233
1999-2000	1171	1	12	288.361	DM	1	12.9637	Q4	62	>=60	Male	Mexican American	College or above	Married/living with partner	3.25	>1.30to≤3.50	84.6466	>=60	former	former	no	yes	no	no	17.033
1999-2000	1178	2	7	7569.01	no	0	3.75418	Q4	21	<60	Female	Non-Hispanic White	High school or equivalent	Never married	4.99	>3.50	127.092	>=60	now	heavy	no	yes	no	no	4.394
1999-2000	1183	1	1	9600.85	yes	1	2.27504	Q3	32	<60	Male	Non-Hispanic White	High school or equivalent	Married/living with partner	2.64	>1.30to≤3.50	104.504	>=60	now	mild/moderate	no	yes	no	no	5.839
1999-2000	1190	2	12	3318.71	no	0	1.20337	Q2	26	<60	Female	Non-Hispanic Black	College or above	Married/living with partner	3.18	>1.30to≤3.50	141.452	>=60	never	former	no	yes	no	no	3.706
1999-2000	1195	2	1	5078.54	no	0	2.29189	Q3	61	>=60	Male	Non-Hispanic White	College or above	Married/living with partner	5	>3.50	85.2434	>=60	former	mild/moderate	no	yes	no	no	5.056
1999-2000	1196	2	4	2481.99	yes	1	5.63826	Q4	52	<60	Female	Non-Hispanic Black	College or above	Divorced/widowed/separated	5	>3.50	90.3172	>=60	never	mild/moderate	no	yes	yes	no	5.678
1999-2000	1207	2	1	6998.63	yes	1	5.97221	Q4	50	<60	Male	Non-Hispanic White	High school or equivalent	Married/living with partner	1.25	≤1.30	101.3	>=60	former	heavy	yes	yes	no	no	5.906
1999-2000	1212	2	1	6275.3	no	0	1.62789	Q3	47	<60	Female	Non-Hispanic White	High school or equivalent	Married/living with partner	1.25	≤1.30	81.1481	>=60	never	mild/moderate	no	no	no	no	4.911
1999-2000	1220	2	9	2140	no	0	1.17889	Q2	42	<60	Female	Others	Less than high school	Divorced/widowed/separated	2.35	>1.30to≤3.50	97.8714	>=60	never	mild/moderate	no	yes	no	no	5.072
1999-2000	1221	2	9	7067.92	no	0	2.05111	Q3	47	<60	Female	Others	College or above	Never married	3.56	>3.50	105.876	>=60	now	heavy	yes	yes	no	no	5.256
1999-2000	1226	2	3	5084.23	DM	1	1.80348	Q3	60	>=60	Male	Non-Hispanic White	College or above	Married/living with partner	4.1	>3.50	94.4279	>=60	former	heavy	no	yes	no	yes	12.922
1999-2000	1227	1	1	8451.56	no	0	2.22323	Q3	53	<60	Female	Non-Hispanic White	College or above	Married/living with partner	5	>3.50	77.799	>=60	former	mild/moderate	yes	yes	no	yes	4.328
1999-2000	1234	2	6	730.184	no	0	4.12797	Q4	32	<60	Female	Non-Hispanic White	College or above	Married/living with partner	5	>3.50	132.918	>=60	never	never	no	yes	no	no	4.867
1999-2000	1242	1	7	2773.39	no	0	0.531882	Q1	20	<60	Male	Non-Hispanic Black	High school or equivalent	Never married	0.85	≤1.30	116.386	>=60	never	mild/moderate	no	no	no	no	4.589
1999-2000	1243	1	11	1246.01	DM	1	6.51995	Q4	45	<60	Female	Mexican American	College or above	Married/living with partner	4.69	>3.50	113.492	>=60	now	never	no	yes	no	no	9.967
1999-2000	1244	1	13	190.443	yes	1	4.98723	Q4	66	>=60	Male	Mexican American	Less than high school	Married/living with partner	2.44	>1.30to≤3.50	72.8783	>=60	former	former	yes	yes	yes	no	6.706
1999-2000	1251	2	7	946.582	no	0	1.17441	Q2	71	>=60	Male	Non-Hispanic Black	Less than high school	Divorced/widowed/separated	3.47	>1.30to≤3.50	81.3417	>=60	former	former	yes	no	no	no	5.178
1999-2000	1252	1	12	1103.66	yes	1	0.997939	Q2	42	<60	Male	Mexican American	High school or equivalent	Married/living with partner	2.69	>1.30to≤3.50	107.155	>=60	never	heavy	no	yes	no	no	5.783
1999-2000	1255	1	1	6095.36	yes	1	1.9008	Q3	68	>=60	Female	Non-Hispanic White	College or above	Married/living with partner	4	>3.50	91.3551	>=60	former	heavy	no	yes	no	no	5.733
1999-2000	1260	1	2	2339.28	yes	1	0.965382	Q2	80	>=60	Male	Non-Hispanic White	College or above	Married/living with partner	3.62	>3.50	59.1437	<60	never	never	yes	no	no	no	5.761
1999-2000	1268	2	3	259.912	yes	1	1.09664	Q2	67	>=60	Female	Mexican American	Less than high school	Never married	0.69	≤1.30	91.9991	>=60	never	mild/moderate	yes	yes	no	yes	5.289
1999-2000	1273	2	3	354.984	no	0	4.36681	Q4	73	>=60	Female	Mexican American	Less than high school	Married/living with partner	0.87	≤1.30	78.7195	>=60	former	former	yes	yes	no	yes	5.55
1999-2000	1274	3	1	8748.28	no	0	1.36181	Q2	44	<60	Female	Non-Hispanic White	College or above	Married/living with partner	2.99	>1.30to≤3.50	108.131	>=60	never	mild/moderate	no	yes	no	no	5.051
1999-2000	1282	2	7	3870.58	yes	1	1.09549	Q2	45	<60	Male	Non-Hispanic White	College or above	Never married	1.44	>1.30to≤3.50	68.3479	>=60	never	mild/moderate	no	yes	no	no	5.628
1999-2000	1283	2	12	1031.52	no	0	1.31836	Q2	67	>=60	Male	Non-Hispanic Black	High school or equivalent	Married/living with partner	4.24	>3.50	83.6596	>=60	now	former	no	no	no	no	5.011
1999-2000	1284	2	9	6148.57	no	0	0.594922	Q1	36	<60	Female	Non-Hispanic White	College or above	Never married	3.77	>3.50	102.085	>=60	never	mild/moderate	no	no	no	no	5.372
1999-2000	1295	2	7	4039.11	DM	1	1.22665	Q2	60	>=60	Male	Non-Hispanic White	High school or equivalent	Married/living with partner	5	>3.50	85.8443	>=60	former	mild/moderate	yes	yes	no	yes	7.256
1999-2000	1301	2	8	9571.11	no	0	2.01483	Q3	43	<60	Male	Non-Hispanic White	College or above	Married/living with partner	5	>3.50	85.6575	>=60	never	mild/moderate	no	yes	no	no	5.15
1999-2000	1307	2	6	947.141	no	0	1.77531	Q3	42	<60	Female	Mexican American	Less than high school	Married/living with partner	2.4	>1.30to≤3.50	109.661	>=60	former	never	no	yes	no	no	5.294
1999-2000	1322	2	7	7900.28	no	0	0.959203	Q2	33	<60	Male	Others	Less than high school	Married/living with partner	0.89	≤1.30	114.149	>=60	now	heavy	no	yes	no	no	5.011
1999-2000	1343	2	1	5386.68	yes	1	1.94474	Q3	72	>=60	Female	Non-Hispanic White	High school or equivalent	Married/living with partner	2.67	>1.30to≤3.50	68.0785	>=60	former	mild/moderate	yes	yes	no	no	5.939
1999-2000	1352	1	5	5918.74	DM	1	4.69973	Q4	67	>=60	Male	Non-Hispanic White	High school or equivalent	Married/living with partner	5	>3.50	81.7252	>=60	never	former	no	yes	no	no	11.085
1999-2000	1356	2	8	1746.05	no	0	5.33506	Q4	35	<60	Male	Mexican American	Less than high school	Married/living with partner	0.79	≤1.30	102.325	>=60	now	heavy	no	yes	no	no	5.45
1999-2000	1365	1	11	12283.9	yes	1	2.30207	Q3	78	>=60	Female	Non-Hispanic White	Less than high school	Married/living with partner	1.16	≤1.30	76.0026	>=60	never	never	no	yes	no	no	5.794
1999-2000	1366	2	8	3121.03	no	0	0.43686	Q1	35	<60	Male	Non-Hispanic Black	High school or equivalent	Never married	0.71	≤1.30	70.7925	>=60	never	never	no	no	no	no	5.294
1999-2000	1382	1	12	2078.85	DM	1	2.24093	Q3	84	>=60	Male	Non-Hispanic White	Less than high school	Married/living with partner	2.89	>1.30to≤3.50	51.9692	<60	now	mild/moderate	yes	yes	no	no	16.122
1999-2000	1387	2	10	4155.96	no	0	0.947514	Q2	25	<60	Female	Non-Hispanic Black	High school or equivalent	Never married	0.4	≤1.30	142.449	>=60	former	mild/moderate	no	yes	no	no	4.978
1999-2000	1391	2	9	2046.17	no	0	0.372173	Q1	35	<60	Female	Non-Hispanic Black	College or above	Married/living with partner	3.94	>3.50	101.773	>=60	never	mild/moderate	no	no	no	no	4.878
1999-2000	1393	2	1	5336.78	no	0	1.03134	Q2	60	>=60	Male	Non-Hispanic White	Less than high school	Divorced/widowed/separated	1.96	>1.30to≤3.50	76.0156	>=60	former	former	yes	yes	no	no	5.35
1999-2000	1405	2	3	357.595	yes	1	12.6269	Q4	38	<60	Female	Mexican American	High school or equivalent	Divorced/widowed/separated	0.74	≤1.30	127.432	>=60	former	heavy	no	yes	no	no	5.983
1999-2000	1412	1	11	6602.15	no	0	2.00583	Q3	43	<60	Male	Others	Less than high school	Married/living with partner	1.15	≤1.30	106.405	>=60	never	former	yes	yes	no	no	5.2
1999-2000	1424	1	1	2455.68	yes	1	1.21436	Q2	85	>=60	Female	Non-Hispanic White	College or above	Divorced/widowed/separated	4.19	>3.50	43.037	<60	never	former	yes	yes	no	no	5.956
1999-2000	1436	1	3	354.984	no	0	3.87742	Q4	73	>=60	Female	Mexican American	Less than high school	Married/living with partner	0.8	≤1.30	78.7195	>=60	never	never	yes	yes	no	no	5.061
1999-2000	1449	1	12	8728.3	no	0	2.68035	Q4	55	<60	Female	Non-Hispanic White	College or above	Married/living with partner	3.29	>1.30to≤3.50	89.3297	>=60	never	never	no	yes	no	no	5.089
1999-2000	1458	2	3	6392.14	no	0	4.34394	Q4	24	<60	Female	Non-Hispanic White	College or above	Never married	0.15	≤1.30	124.442	>=60	never	never	no	yes	no	no	5.439
1999-2000	1461	2	4	2804.8	yes	1	5.45499	Q4	33	<60	Male	Non-Hispanic Black	Less than high school	Never married	5	>3.50	119.964	>=60	never	mild/moderate	no	yes	no	no	5.294
1999-2000	1462	2	2	2416.05	no	0	1.79215	Q3	27	<60	Male	Mexican American	Less than high school	Married/living with partner	4.97	>3.50	95.8468	>=60	former	heavy	no	yes	no	no	4.972
1999-2000	1465	1	13	313.077	no	0	3.41498	Q4	64	>=60	Female	Mexican American	Less than high school	Married/living with partner	1.8	>1.30to≤3.50	83.857	>=60	former	heavy	no	yes	yes	yes	5.494
1999-2000	1472	2	7	2215.69	yes	1	0.860859	Q1	47	<60	Male	Non-Hispanic Black	College or above	Married/living with partner	0.36	≤1.30	108.728	>=60	now	former	no	no	no	no	5.817
1999-2000	1481	1	2	12984.4	no	0	2.28292	Q3	30	<60	Male	Non-Hispanic White	Less than high school	Married/living with partner	3.24	>1.30to≤3.50	105.982	>=60	now	mild/moderate	no	yes	no	no	4.478
1999-2000	1493	2	9	2491.91	no	0	1.1707	Q2	28	<60	Female	Others	College or above	Never married	3.33	>1.30to≤3.50	92.7348	>=60	never	heavy	no	no	no	no	4.472
1999-2000	1498	1	12	8319.61	no	0	1.91147	Q3	59	<60	Male	Non-Hispanic White	College or above	Married/living with partner	3.29	>1.30to≤3.50	86.4494	>=60	former	former	no	yes	no	no	5.322
1999-2000	1500	2	5	3534.39	no	0	0.70444	Q1	29	<60	Female	Non-Hispanic Black	College or above	Never married	0.31	≤1.30	92.7295	>=60	never	mild/moderate	no	no	no	no	4.878
1999-2000	1502	2	2	1065.9	no	0	2.10386	Q3	41	<60	Female	Mexican American	College or above	Married/living with partner	4.34	>3.50	116.726	>=60	former	mild/moderate	no	yes	no	no	4.933
1999-2000	1505	1	9	1698.16	yes	1	4.77248	Q4	80	>=60	Male	Non-Hispanic White	High school or equivalent	Married/living with partner	1.24	≤1.30	66.0523	>=60	former	former	yes	yes	yes	no	6.389
1999-2000	1509	1	6	2758.62	no	0	0.378439	Q1	36	<60	Male	Mexican American	College or above	Married/living with partner	5	>3.50	111.768	>=60	former	mild/moderate	no	no	no	no	5.144
1999-2000	1546	2	2	983.093	yes	1	1.57463	Q3	57	<60	Female	Mexican American	Less than high school	Married/living with partner	3.16	>1.30to≤3.50	104.318	>=60	never	never	yes	yes	no	no	5.65
1999-2000	1550	3	1	6224.92	no	0	1.31322	Q2	24	<60	Female	Non-Hispanic White	College or above	Never married	4.37	>3.50	95.3775	>=60	never	heavy	no	yes	no	no	4.918
1999-2000	1552	3	1	4415.14	DM	1	4.72715	Q4	60	>=60	Female	Non-Hispanic White	Less than high school	Married/living with partner	4.52	>3.50	86.2466	>=60	never	heavy	yes	yes	yes	no	9.204
1999-2000	1561	1	10	2386.06	no	0	1.17916	Q2	80	>=60	Female	Non-Hispanic White	High school or equivalent	Divorced/widowed/separated	1.44	>1.30to≤3.50	44.5755	<60	never	never	yes	yes	no	yes	5.094
1999-2000	1566	1	11	7385.84	yes	1	1.89883	Q3	71	>=60	Female	Non-Hispanic White	College or above	Divorced/widowed/separated	0.84	≤1.30	79.8333	>=60	never	never	yes	yes	yes	no	5.439
1999-2000	1571	1	8	4968.09	no	0	1.5518	Q3	65	>=60	Male	Non-Hispanic White	College or above	Married/living with partner	5	>3.50	49.6017	<60	former	never	yes	yes	yes	yes	5.322
1999-2000	1589	1	13	783.642	yes	1	1.9364	Q3	52	<60	Female	Mexican American	Less than high school	Married/living with partner	1.08	≤1.30	108.047	>=60	never	never	yes	yes	no	no	6.061
1999-2000	1592	1	8	4295.74	no	0	2.38844	Q3	63	>=60	Female	Non-Hispanic White	College or above	Married/living with partner	5	>3.50	63.35	>=60	never	mild/moderate	no	yes	no	no	5.323
1999-2000	1598	2	1	2382.51	yes	1	0.957179	Q2	85	>=60	Female	Non-Hispanic White	High school or equivalent	Divorced/widowed/separated	0.06	≤1.30	54.2788	<60	former	mild/moderate	yes	yes	no	no	5.55
1999-2000	1606	2	6	935.924	no	0	1.87166	Q3	48	<60	Female	Mexican American	Less than high school	Divorced/widowed/separated	1.41	>1.30to≤3.50	105.135	>=60	never	mild/moderate	yes	yes	no	no	5.239
1999-2000	1617	1	1	10809.8	yes	1	1.01625	Q2	46	<60	Female	Non-Hispanic White	College or above	Married/living with partner	3.82	>3.50	81.7202	>=60	never	mild/moderate	no	no	no	no	5.772
1999-2000	1618	2	9	1674.43	yes	1	0.642996	Q1	45	<60	Male	Non-Hispanic Black	High school or equivalent	Married/living with partner	1.32	>1.30to≤3.50	87.4285	>=60	former	never	no	yes	no	no	5.183
1999-2000	1620	2	13	802.245	no	0	1.71212	Q3	46	<60	Female	Mexican American	College or above	Married/living with partner	2.75	>1.30to≤3.50	95.1596	>=60	never	former	no	yes	no	no	5.206
1999-2000	1627	1	1	10663	DM	1	4.47081	Q4	46	<60	Male	Non-Hispanic White	College or above	Married/living with partner	1.78	>1.30to≤3.50	116.416	>=60	never	mild/moderate	no	yes	yes	no	9.417
1999-2000	1629	2	2	467.435	yes	1	1.17276	Q2	73	>=60	Male	Mexican American	Less than high school	Married/living with partner	0.08	≤1.30	78.3523	>=60	never	former	no	yes	no	no	6.583
1999-2000	1641	1	3	1225.97	yes	1	1.4888	Q2	57	<60	Female	Mexican American	High school or equivalent	Divorced/widowed/separated	1.08	≤1.30	98.6941	>=60	former	mild/moderate	no	yes	no	no	6.406
1999-2000	1651	2	3	7391.06	no	0	2.39991	Q3	25	<60	Female	Non-Hispanic White	College or above	Married/living with partner	2.47	>1.30to≤3.50	139.617	>=60	former	mild/moderate	yes	yes	no	no	3.972
1999-2000	1662	2	8	627.298	no	0	0.939432	Q2	39	<60	Female	Non-Hispanic White	College or above	Married/living with partner	5	>3.50	118.378	>=60	never	mild/moderate	no	yes	no	no	4.75
1999-2000	1671	1	5	996.792	yes	1	4.73894	Q4	43	<60	Female	Mexican American	Less than high school	Married/living with partner	0.82	≤1.30	115.098	>=60	never	never	no	yes	yes	no	6.25
1999-2000	1684	1	3	390.884	yes	1	1.88118	Q3	66	>=60	Male	Mexican American	Less than high school	Married/living with partner	1.81	>1.30to≤3.50	82.3013	>=60	now	former	yes	yes	no	no	6.111
1999-2000	1711	2	6	5011.39	no	0	1.22901	Q2	69	>=60	Male	Non-Hispanic White	College or above	Married/living with partner	5	>3.50	71.3585	>=60	former	mild/moderate	yes	yes	no	yes	5.222
1999-2000	1712	1	4	1189.06	no	0	5.82269	Q4	45	<60	Female	Mexican American	Less than high school	Married/living with partner	1.06	≤1.30	113.492	>=60	never	never	no	yes	no	no	5.194
1999-2000	1715	2	12	2559.62	no	0	0.734899	Q1	55	<60	Male	Non-Hispanic Black	Less than high school	Never married	2.22	>1.30to≤3.50	91.0175	>=60	never	never	yes	no	no	no	4.478
1999-2000	1721	2	7	7883.71	no	0	2.30725	Q3	59	<60	Male	Non-Hispanic White	High school or equivalent	Married/living with partner	5	>3.50	61.9462	>=60	never	mild/moderate	no	yes	no	no	5.55
1999-2000	1728	1	11	2502.1	yes	1	2.97957	Q4	77	>=60	Male	Non-Hispanic White	Less than high school	Married/living with partner	0.62	≤1.30	54.5885	<60	former	mild/moderate	yes	yes	no	no	5.772
1999-2000	1729	2	8	1483.09	DM	1	2.82009	Q4	64	>=60	Female	Non-Hispanic Black	High school or equivalent	Never married	1.2	≤1.30	64.2145	>=60	never	never	yes	yes	no	no	8.85
1999-2000	1730	1	13	230.973	no	0	2.9907	Q4	60	>=60	Male	Mexican American	Less than high school	Married/living with partner	1.13	≤1.30	76.0156	>=60	never	mild/moderate	no	yes	no	no	5.011
1999-2000	1736	1	11	1152.06	yes	1	5.41928	Q4	48	<60	Female	Mexican American	College or above	Married/living with partner	0.67	≤1.30	70.3895	>=60	now	heavy	yes	yes	no	no	6.167
1999-2000	1737	2	13	250.863	no	0	4.37016	Q4	64	>=60	Female	Mexican American	High school or equivalent	Married/living with partner	4.32	>3.50	93.9585	>=60	never	never	yes	yes	no	no	5.094
1999-2000	1741	1	9	7325.48	no	0	2.51639	Q3	53	<60	Male	Non-Hispanic White	High school or equivalent	Married/living with partner	2.97	>1.30to≤3.50	79.8469	>=60	never	mild/moderate	no	yes	no	no	4.956
1999-2000	1743	3	1	6146.98	yes	1	1.33521	Q2	75	>=60	Female	Non-Hispanic White	High school or equivalent	Married/living with partner	1.81	>1.30to≤3.50	77.6213	>=60	never	mild/moderate	yes	yes	no	yes	6.761
1999-2000	1748	1	1	3015.79	no	0	1.19174	Q2	20	<60	Male	Others	College or above	Never married	2.44	>1.30to≤3.50	85.7828	>=60	never	mild/moderate	no	no	no	no	5.111
1999-2000	1750	2	1	2814.17	no	0	1.22559	Q2	81	>=60	Female	Non-Hispanic White	Less than high school	Divorced/widowed/separated	2.87	>1.30to≤3.50	49.4339	<60	never	former	yes	yes	no	no	4.883
1999-2000	1754	1	8	1850.65	yes	1	0.69128	Q1	82	>=60	Male	Non-Hispanic White	Less than high school	Married/living with partner	2.71	>1.30to≤3.50	58.3186	<60	never	mild/moderate	no	yes	no	no	5.884
1999-2000	1766	1	7	6491.67	no	0	3.00556	Q4	25	<60	Male	Non-Hispanic White	Less than high school	Married/living with partner	2.67	>1.30to≤3.50	120.747	>=60	now	heavy	no	yes	no	no	4.883
1999-2000	1786	2	4	2585.4	no	0	1.66864	Q3	26	<60	Male	Non-Hispanic Black	College or above	Never married	3.76	>3.50	111.583	>=60	never	mild/moderate	no	yes	no	no	5.3
1999-2000	1794	3	1	7563.23	no	0	2.17801	Q3	30	<60	Male	Non-Hispanic White	College or above	Married/living with partner	5	>3.50	93.8481	>=60	never	mild/moderate	no	yes	no	no	4.918
1999-2000	1809	1	10	7360.95	no	0	2.01142	Q3	51	<60	Male	Non-Hispanic White	College or above	Married/living with partner	5	>3.50	91.4467	>=60	never	mild/moderate	yes	yes	no	no	5.083
1999-2000	1814	2	6	9215.58	no	0	1.99905	Q3	37	<60	Male	Non-Hispanic White	College or above	Never married	5	>3.50	100.897	>=60	never	mild/moderate	no	yes	no	no	5.561
1999-2000	1817	1	10	9776.98	DM	1	7.01191	Q4	72	>=60	Female	Non-Hispanic White	Less than high school	Divorced/widowed/separated	1.3	≤1.30	88.8239	>=60	former	former	yes	yes	no	no	18.222
1999-2000	1830	1	8	1549.58	no	0	1.55256	Q3	84	>=60	Male	Non-Hispanic White	College or above	Married/living with partner	3.16	>1.30to≤3.50	47.3352	<60	former	former	no	yes	yes	no	4.757
1999-2000	1837	2	12	9338.07	no	0	0.456979	Q1	47	<60	Female	Non-Hispanic White	College or above	Married/living with partner	5	>3.50	94.4935	>=60	former	mild/moderate	no	no	no	no	4.789
1999-2000	1839	2	13	176.057	no	0	2.91096	Q4	70	>=60	Male	Mexican American	Less than high school	Married/living with partner	1.82	>1.30to≤3.50	92.6982	>=60	never	never	no	yes	no	no	5.45
1999-2000	1849	2	7	6823.61	no	0	3.43811	Q4	27	<60	Male	Others	Less than high school	Married/living with partner	2.12	>1.30to≤3.50	119.062	>=60	never	mild/moderate	no	yes	no	no	5.322
1999-2000	1854	1	11	9674.11	no	0	2.6046	Q4	28	<60	Male	Non-Hispanic White	High school or equivalent	Married/living with partner	4.06	>3.50	77.0172	>=60	now	mild/moderate	no	yes	no	no	5.411
1999-2000	1858	2	7	2224.37	no	0	0.627382	Q1	45	<60	Male	Non-Hispanic Black	High school or equivalent	Married/living with partner	2.87	>1.30to≤3.50	110.266	>=60	never	mild/moderate	yes	yes	no	no	5.328
1999-2000	1873	2	7	2579.68	DM	1	6.39075	Q4	55	<60	Female	Others	Less than high school	Married/living with partner	0.89	≤1.30	100.09	>=60	never	never	no	yes	no	no	12.061
1999-2000	1882	1	7	9661.17	yes	1	0.634501	Q1	34	<60	Male	Non-Hispanic White	High school or equivalent	Married/living with partner	1.36	>1.30to≤3.50	103.046	>=60	now	mild/moderate	no	yes	no	no	5.239
1999-2000	1892	2	12	5064.88	yes	1	0.793896	Q1	75	>=60	Female	Non-Hispanic White	College or above	Married/living with partner	3.56	>3.50	66.6588	>=60	former	mild/moderate	yes	yes	no	no	6.044
1999-2000	1914	2	6	9811.97	no	0	2.17735	Q3	34	<60	Female	Non-Hispanic White	Less than high school	Married/living with partner	1.46	>1.30to≤3.50	88.9075	>=60	never	former	yes	no	no	no	5.556
1999-2000	1920	1	11	3859.15	no	0	0.816735	Q1	68	>=60	Male	Non-Hispanic White	College or above	Married/living with partner	1.6	>1.30to≤3.50	89.2677	>=60	former	mild/moderate	no	yes	yes	no	5.367
1999-2000	1921	1	5	6212.31	yes	1	1.25751	Q2	66	>=60	Male	Non-Hispanic White	High school or equivalent	Married/living with partner	4.52	>3.50	82.3013	>=60	former	mild/moderate	yes	yes	no	no	5.733
1999-2000	1938	2	5	8180.76	no	0	0.519723	Q1	29	<60	Male	Non-Hispanic White	High school or equivalent	Never married	4.95	>3.50	117.401	>=60	now	heavy	no	no	no	no	5.067
1999-2000	1941	1	11	10231.5	no	0	0.49046	Q1	26	<60	Male	Non-Hispanic White	High school or equivalent	Divorced/widowed/separated	2.63	>1.30to≤3.50	119.902	>=60	now	heavy	no	no	no	no	3.844
1999-2000	1942	2	4	2679.26	no	0	0.528562	Q1	45	<60	Female	Non-Hispanic Black	Less than high school	Never married	2.04	>1.30to≤3.50	94.8693	>=60	former	never	yes	no	no	no	5.222
1999-2000	1958	2	6	1985.44	no	0	1.5898	Q3	20	<60	Female	Mexican American	College or above	Never married	0.81	≤1.30	135.28	>=60	never	never	no	no	no	no	5.428
1999-2000	1960	1	6	10847.7	no	0	2.5046	Q3	43	<60	Female	Non-Hispanic White	High school or equivalent	Married/living with partner	1.51	>1.30to≤3.50	108.893	>=60	now	former	no	yes	no	no	4.667
1999-2000	1963	2	1	5034.67	no	0	0.362717	Q1	62	>=60	Male	Non-Hispanic White	High school or equivalent	Married/living with partner	2.47	>1.30to≤3.50	93.1105	>=60	now	mild/moderate	yes	yes	no	no	5.094
1999-2000	1964	2	5	10584.7	no	0	1.19174	Q2	32	<60	Female	Non-Hispanic White	College or above	Married/living with partner	5	>3.50	90.1654	>=60	former	mild/moderate	no	no	no	no	4.767
1999-2000	1988	2	12	845.933	no	0	8.0349	Q4	49	<60	Female	Mexican American	Less than high school	Divorced/widowed/separated	0.72	≤1.30	93.1752	>=60	former	never	yes	yes	no	no	5.172
1999-2000	1996	1	4	198.788	no	0	2.34888	Q3	36	<60	Female	Mexican American	High school or equivalent	Married/living with partner	1.15	≤1.30	120.899	>=60	never	never	no	yes	no	no	5.206
1999-2000	1999	2	13	2823.33	DM	1	12.762	Q4	68	>=60	Male	Non-Hispanic White	Less than high school	Divorced/widowed/separated	0.96	≤1.30	81.1531	>=60	now	mild/moderate	no	yes	no	no	8.689
1999-2000	2000	2	12	7140.81	no	0	2.67371	Q4	23	<60	Female	Others	College or above	Never married	1.96	>1.30to≤3.50	111.846	>=60	never	heavy	no	yes	no	no	5.122
1999-2000	2003	1	12	10584.7	DM	1	0.899405	Q1	34	<60	Female	Non-Hispanic White	College or above	Married/living with partner	4.79	>3.50	88.9075	>=60	former	mild/moderate	no	no	no	no	5.006
1999-2000	2008	1	2	3594.79	no	0	0.392663	Q1	55	<60	Male	Non-Hispanic Black	Less than high school	Divorced/widowed/separated	1.74	>1.30to≤3.50	102.786	>=60	former	mild/moderate	yes	no	yes	no	5.072
1999-2000	2013	2	6	8973.15	yes	1	0.864523	Q1	32	<60	Female	Non-Hispanic White	Less than high school	Married/living with partner	4.93	>3.50	117.641	>=60	never	former	no	no	no	no	5.722
1999-2000	2018	1	6	8697.27	yes	1	2.29776	Q3	59	<60	Male	Non-Hispanic White	College or above	Married/living with partner	5	>3.50	76.5515	>=60	never	never	yes	yes	no	no	5.889
1999-2000	2019	2	9	954.378	yes	1	0.521613	Q1	63	>=60	Female	Non-Hispanic Black	Less than high school	Divorced/widowed/separated	4.95	>3.50	97.3499	>=60	former	mild/moderate	no	no	no	no	5.822
1999-2000	2023	2	13	2702.96	yes	1	1.78495	Q3	45	<60	Female	Others	College or above	Divorced/widowed/separated	5	>3.50	123.779	>=60	never	mild/moderate	yes	yes	no	no	6.017
1999-2000	2025	1	11	1198.76	yes	1	4.64713	Q4	51	<60	Female	Mexican American	Less than high school	Married/living with partner	2.75	>1.30to≤3.50	68.9217	>=60	now	mild/moderate	yes	yes	no	no	6.083
1999-2000	2029	2	12	4454.31	yes	1	1.74398	Q3	41	<60	Male	Non-Hispanic White	Less than high school	Never married	0.6	≤1.30	107.911	>=60	now	heavy	yes	yes	yes	no	5.822
1999-2000	2041	1	7	8661.95	yes	1	4.01951	Q4	41	<60	Female	Non-Hispanic White	High school or equivalent	Married/living with partner	3.52	>3.50	110.434	>=60	former	mild/moderate	no	yes	no	no	5.661
1999-2000	2045	1	4	1449.19	yes	1	2.07662	Q3	51	<60	Male	Mexican American	Less than high school	Married/living with partner	3.08	>1.30to≤3.50	91.4467	>=60	never	heavy	yes	no	no	no	6.567
1999-2000	2046	1	1	9969.16	DM	1	1.67001	Q3	38	<60	Female	Non-Hispanic White	High school or equivalent	Divorced/widowed/separated	3.11	>1.30to≤3.50	86.4441	>=60	now	heavy	no	no	no	no	7.078
1999-2000	2053	2	5	986.804	no	0	0.867162	Q1	74	>=60	Male	Non-Hispanic Black	Less than high school	Divorced/widowed/separated	0.78	≤1.30	98.9369	>=60	former	mild/moderate	yes	yes	yes	yes	4.667
1999-2000	2054	1	9	4086.07	no	0	1.43895	Q2	29	<60	Female	Non-Hispanic Black	College or above	Never married	2.8	>1.30to≤3.50	123.612	>=60	never	mild/moderate	no	yes	no	no	4.741
1999-2000	2057	2	11	1966.95	no	0	0.644828	Q1	83	>=60	Male	Non-Hispanic White	High school or equivalent	Married/living with partner	3.16	>1.30to≤3.50	52.3355	<60	former	mild/moderate	yes	no	no	no	5.129
1999-2000	2066	2	2	2054.72	no	0	0.474598	Q1	33	<60	Male	Mexican American	Less than high school	Married/living with partner	0.72	≤1.30	120.212	>=60	now	mild/moderate	no	no	no	no	5.194
1999-2000	2068	2	1	4735.7	yes	1	4.33553	Q4	68	>=60	Female	Non-Hispanic White	High school or equivalent	Divorced/widowed/separated	3.95	>3.50	70.0185	>=60	never	mild/moderate	yes	yes	no	no	5.733
1999-2000	2074	2	9	2216.11	no	0	1.19706	Q2	39	<60	Male	Non-Hispanic Black	College or above	Never married	1.78	>1.30to≤3.50	115.013	>=60	now	heavy	yes	yes	no	no	5.017
1999-2000	2084	1	11	1075.74	yes	1	3.74665	Q4	76	>=60	Male	Non-Hispanic Black	High school or equivalent	Divorced/widowed/separated	1.72	>1.30to≤3.50	70.3202	>=60	never	never	yes	yes	no	no	5.572
1999-2000	2085	2	1	5850.2	DM	1	1.61721	Q3	74	>=60	Female	Non-Hispanic White	Less than high school	Divorced/widowed/separated	1.49	>1.30to≤3.50	38.2718	<60	former	former	no	no	yes	no	7.139
1999-2000	2086	1	11	825.916	no	0	2.78777	Q4	24	<60	Female	Non-Hispanic White	College or above	Married/living with partner	3.4	>1.30to≤3.50	140.601	>=60	never	heavy	no	yes	no	no	4.133
1999-2000	2091	1	1	11459.8	no	0	1.11852	Q2	42	<60	Female	Non-Hispanic White	College or above	Divorced/widowed/separated	2.58	>1.30to≤3.50	97.8714	>=60	never	former	no	no	no	no	4.844
1999-2000	2094	1	6	2250.77	DM	1	4.83569	Q4	61	>=60	Female	Others	Less than high school	Divorced/widowed/separated	1.88	>1.30to≤3.50	98.7272	>=60	former	mild/moderate	yes	yes	no	yes	14.006
1999-2000	2102	2	5	2303.49	yes	1	1.18373	Q2	85	>=60	Female	Non-Hispanic White	College or above	Divorced/widowed/separated	1.44	>1.30to≤3.50	72.3558	>=60	now	mild/moderate	yes	yes	no	no	5.644
1999-2000	2107	2	2	11085.4	no	0	15.0024	Q4	44	<60	Male	Non-Hispanic White	High school or equivalent	Married/living with partner	2.4	>1.30to≤3.50	105.66	>=60	never	former	no	yes	no	no	4.733
1999-2000	2142	2	5	685.936	no	0	3.52865	Q4	36	<60	Female	Non-Hispanic White	College or above	Married/living with partner	3.81	>3.50	120.899	>=60	never	mild/moderate	no	yes	no	no	4.594
1999-2000	2144	2	4	5612.51	yes	1	3.62362	Q4	63	>=60	Female	Non-Hispanic White	College or above	Married/living with partner	3.16	>1.30to≤3.50	100.012	>=60	former	mild/moderate	yes	yes	no	no	5.394
1999-2000	2149	1	10	871.634	yes	1	0.66589	Q1	47	<60	Female	Mexican American	Less than high school	Married/living with partner	1.2	≤1.30	105.876	>=60	never	never	no	yes	no	no	5.861
1999-2000	2151	2	8	627.298	no	0	3.04211	Q4	31	<60	Female	Non-Hispanic White	College or above	Married/living with partner	5	>3.50	125.221	>=60	never	former	no	yes	no	no	4.928
1999-2000	2184	2	12	4719.57	yes	1	1.59785	Q3	60	>=60	Male	Non-Hispanic White	College or above	Married/living with partner	5	>3.50	76.0156	>=60	never	mild/moderate	no	yes	no	no	5.789
1999-2000	2185	2	1	4911.41	yes	1	2.42246	Q3	73	>=60	Female	Non-Hispanic White	High school or equivalent	Divorced/widowed/separated	3.33	>1.30to≤3.50	88.2021	>=60	former	mild/moderate	no	yes	no	no	5.711
1999-2000	2207	2	1	3736.31	DM	1	1.30963	Q2	73	>=60	Male	Non-Hispanic White	Less than high school	Married/living with partner	2.67	>1.30to≤3.50	69.3814	>=60	former	mild/moderate	yes	yes	no	yes	6.25
1999-2000	2210	2	6	357.233	yes	1	1.84181	Q3	64	>=60	Female	Mexican American	High school or equivalent	Married/living with partner	4	>3.50	62.9066	>=60	former	mild/moderate	yes	yes	no	no	6.722
1999-2000	2225	1	6	409.027	DM	1	4.76167	Q4	62	>=60	Female	Mexican American	Less than high school	Married/living with partner	5	>3.50	95.2878	>=60	former	former	yes	yes	no	no	17.422
1999-2000	2226	1	1	5252.02	yes	1	5.2792	Q4	67	>=60	Male	Non-Hispanic White	College or above	Married/living with partner	4	>3.50	72.3682	>=60	former	mild/moderate	no	yes	no	no	6.189
1999-2000	2232	1	9	8029.81	no	0	2.31895	Q3	25	<60	Female	Non-Hispanic White	College or above	Never married	3.28	>1.30to≤3.50	110.286	>=60	never	heavy	no	no	no	no	4.807
1999-2000	2239	2	12	12169.5	no	0	4.08918	Q4	35	<60	Female	Non-Hispanic White	College or above	Divorced/widowed/separated	1.17	≤1.30	102.804	>=60	now	mild/moderate	yes	yes	no	no	4.922
1999-2000	2249	1	3	2681.23	no	0	1.27206	Q2	37	<60	Male	Mexican American	High school or equivalent	Never married	1.08	≤1.30	110.986	>=60	never	mild/moderate	no	no	no	no	5.111
1999-2000	2250	2	7	7591.63	no	0	2.28668	Q3	36	<60	Male	Others	College or above	Married/living with partner	2.97	>1.30to≤3.50	101.608	>=60	never	mild/moderate	no	yes	no	no	4.8
1999-2000	2258	1	1	7319	no	0	2.76232	Q4	26	<60	Female	Non-Hispanic White	College or above	Never married	4.38	>3.50	109.514	>=60	never	heavy	no	yes	no	no	5.078
1999-2000	2276	2	1	7787.59	no	0	2.69725	Q4	29	<60	Male	Non-Hispanic White	High school or equivalent	Married/living with partner	1.77	>1.30to≤3.50	106.73	>=60	now	mild/moderate	no	yes	no	no	5.228
1999-2000	2303	2	1	10810.1	yes	1	1.59843	Q3	45	<60	Female	Non-Hispanic White	College or above	Married/living with partner	3.53	>3.50	82.2963	>=60	now	mild/moderate	no	yes	no	no	4.894
1999-2000	2307	1	4	308.211	no	0	1.55078	Q3	80	>=60	Male	Mexican American	Less than high school	Married/living with partner	0.89	≤1.30	74.5927	>=60	former	former	yes	yes	yes	no	5.05
1999-2000	2326	2	1	7849.33	no	0	2.11649	Q3	56	<60	Female	Non-Hispanic White	High school or equivalent	Married/living with partner	4.44	>3.50	66.5429	>=60	never	mild/moderate	yes	yes	no	no	5.333
1999-2000	2328	2	9	2260.91	no	0	0.732743	Q1	20	<60	Female	Others	College or above	Never married	4.69	>3.50	135.28	>=60	now	heavy	no	no	no	no	4.678
1999-2000	2329	2	4	3114.77	no	0	1.25264	Q2	31	<60	Female	Non-Hispanic Black	Less than high school	Divorced/widowed/separated	1.44	>1.30to≤3.50	121.888	>=60	never	mild/moderate	no	yes	no	no	5
1999-2000	2336	1	8	5418.35	no	0	2.22529	Q3	63	>=60	Female	Non-Hispanic White	High school or equivalent	Married/living with partner	5	>3.50	72.5215	>=60	former	mild/moderate	yes	yes	no	no	5.183
1999-2000	2349	1	7	2533	DM	1	2.39531	Q3	64	>=60	Male	Others	College or above	Divorced/widowed/separated	1.07	≤1.30	73.9094	>=60	now	former	no	yes	yes	no	7.294
1999-2000	2357	1	4	5390.75	no	0	3.00772	Q4	28	<60	Male	Mexican American	High school or equivalent	Married/living with partner	1.63	>1.30to≤3.50	118.229	>=60	never	former	no	yes	no	no	5.244
1999-2000	2362	1	8	7889.55	no	0	0.693897	Q1	23	<60	Male	Others	College or above	Never married	5	>3.50	98.5781	>=60	never	heavy	no	yes	no	no	4.258
1999-2000	2388	2	5	7099.93	no	0	1.34014	Q2	21	<60	Female	Non-Hispanic White	High school or equivalent	Married/living with partner	3.39	>1.30to≤3.50	127.092	>=60	now	mild/moderate	no	yes	no	no	4.644
1999-2000	2399	2	6	6733.07	no	0	0.96906	Q2	41	<60	Female	Others	High school or equivalent	Married/living with partner	0.89	≤1.30	116.726	>=60	former	heavy	no	yes	no	no	5.222
1999-2000	2405	2	8	9565.94	no	0	2.06646	Q3	47	<60	Female	Others	College or above	Married/living with partner	5	>3.50	105.876	>=60	never	mild/moderate	no	yes	no	no	4.789
1999-2000	2412	1	4	1186.61	yes	1	4.953	Q4	48	<60	Female	Mexican American	Less than high school	Married/living with partner	1.41	>1.30to≤3.50	105.135	>=60	now	heavy	yes	yes	no	no	6.078
1999-2000	2414	1	5	571.539	no	0	1.88723	Q3	34	<60	Female	Non-Hispanic White	College or above	Married/living with partner	5	>3.50	122.61	>=60	never	mild/moderate	no	yes	no	no	4.618
1999-2000	2418	2	6	7607.18	DM	1	4.18886	Q4	50	<60	Female	Others	College or above	Married/living with partner	5	>3.50	92.523	>=60	never	former	yes	yes	no	no	5.917
1999-2000	2429	2	7	2215.69	no	0	0.670656	Q1	58	<60	Male	Non-Hispanic Black	College or above	Married/living with partner	5	>3.50	116.587	>=60	now	mild/moderate	yes	no	no	no	4.694
1999-2000	2434	2	2	2018.96	yes	1	0.971572	Q2	21	<60	Male	Mexican American	Less than high school	Married/living with partner	0.72	≤1.30	130.785	>=60	never	heavy	no	yes	no	no	5.744
1999-2000	2435	1	8	848.768	no	0	2.30765	Q3	22	<60	Female	Others	College or above	Married/living with partner	1.42	>1.30to≤3.50	142.591	>=60	former	heavy	no	yes	no	no	4.433
1999-2000	2443	2	8	8342.46	no	0	0.829152	Q1	36	<60	Female	Non-Hispanic White	College or above	Married/living with partner	5	>3.50	114.382	>=60	never	mild/moderate	no	yes	no	no	4.778
1999-2000	2445	2	6	1000.54	no	0	0.775613	Q1	43	<60	Male	Mexican American	Less than high school	Married/living with partner	0.62	≤1.30	118.895	>=60	now	mild/moderate	no	no	no	no	5.194
1999-2000	2470	2	12	204.944	no	0	0.77032	Q1	22	<60	Female	Mexican American	Less than high school	Married/living with partner	0	≤1.30	126.202	>=60	never	never	no	no	no	no	4.378
1999-2000	2472	2	8	11796.5	no	0	6.42722	Q4	21	<60	Male	Others	High school or equivalent	Married/living with partner	3.62	>3.50	130.785	>=60	now	heavy	no	yes	no	no	5.561
1999-2000	2476	2	4	3527.61	DM	1	2.77037	Q4	41	<60	Male	Others	Less than high school	Married/living with partner	0.55	≤1.30	113.643	>=60	never	former	no	yes	no	no	22.85
1999-2000	2494	1	7	2616.24	no	0	0.445428	Q1	20	<60	Male	Non-Hispanic Black	High school or equivalent	Never married	0.47	≤1.30	85.7828	>=60	now	heavy	no	no	no	no	4.489
1999-2000	2504	2	3	1823.26	yes	1	1.56658	Q3	36	<60	Female	Mexican American	Less than high school	Married/living with partner	1	≤1.30	120.899	>=60	never	never	no	yes	no	no	5.667
1999-2000	2508	2	8	3215.99	yes	1	1.8255	Q3	33	<60	Female	Non-Hispanic Black	College or above	Never married	3.47	>1.30to≤3.50	103.213	>=60	never	mild/moderate	no	yes	no	no	5.606
1999-2000	2520	1	4	2023.79	no	0	2.1105	Q3	37	<60	Female	Mexican American	High school or equivalent	Married/living with partner	1.06	≤1.30	113.581	>=60	never	heavy	no	yes	no	no	4.989
1999-2000	2528	1	3	2704.29	no	0	0.836206	Q1	82	>=60	Male	Non-Hispanic White	High school or equivalent	Married/living with partner	1.85	>1.30to≤3.50	58.3186	<60	never	heavy	yes	yes	no	no	5.5
1999-2000	2551	2	8	1483.09	yes	1	0.981265	Q2	72	>=60	Female	Non-Hispanic Black	Less than high school	Divorced/widowed/separated	5	>3.50	78.4793	>=60	never	former	no	yes	no	no	5.967
1999-2000	2553	2	12	10026.1	no	0	1.11804	Q2	40	<60	Male	Non-Hispanic White	Less than high school	Married/living with partner	5	>3.50	78.3319	>=60	never	mild/moderate	no	yes	no	no	5.1
1999-2000	2574	2	9	2491.91	no	0	2.46024	Q3	31	<60	Female	Others	College or above	Married/living with partner	1.82	>1.30to≤3.50	90.801	>=60	now	heavy	yes	yes	no	no	4.372
1999-2000	2575	1	7	2254.06	no	0	0.553612	Q1	43	<60	Male	Non-Hispanic Black	Less than high school	Divorced/widowed/separated	1.41	>1.30to≤3.50	111.826	>=60	never	never	no	yes	no	no	5.278
1999-2000	2579	3	1	12057.2	no	0	1.96641	Q3	47	<60	Male	Non-Hispanic White	High school or equivalent	Married/living with partner	3.6	>3.50	103.457	>=60	never	mild/moderate	no	yes	no	no	4.974
1999-2000	2588	1	4	226.176	no	0	2.4005	Q3	27	<60	Female	Mexican American	Less than high school	Married/living with partner	0.88	≤1.30	121.847	>=60	never	mild/moderate	no	yes	no	no	4.478
1999-2000	2591	2	13	1676.61	no	0	3.62321	Q4	29	<60	Female	Mexican American	Less than high school	Married/living with partner	1.23	≤1.30	120.147	>=60	never	never	no	yes	no	no	4.989
1999-2000	2597	2	5	3796.12	no	0	0.987584	Q2	37	<60	Female	Non-Hispanic Black	College or above	Divorced/widowed/separated	3.56	>3.50	100.353	>=60	former	mild/moderate	no	no	no	no	4.028
1999-2000	2601	1	7	2185.9	no	0	0.803318	Q1	55	<60	Male	Non-Hispanic Black	Less than high school	Divorced/widowed/separated	2.09	>1.30to≤3.50	102.786	>=60	now	heavy	no	no	no	no	5.344
1999-2000	2605	1	13	1637.67	no	0	1.10568	Q2	64	>=60	Female	Non-Hispanic Black	Less than high school	Divorced/widowed/separated	1.56	>1.30to≤3.50	64.2145	>=60	never	never	yes	no	no	no	5.072
1999-2000	2609	2	11	4959.76	yes	1	1.87259	Q3	74	>=60	Female	Non-Hispanic White	Less than high school	Married/living with partner	2.13	>1.30to≤3.50	78.1685	>=60	never	never	yes	no	no	no	6.15
1999-2000	2617	2	13	4274.58	DM	1	5.4775	Q4	66	>=60	Female	Others	Less than high school	Married/living with partner	0.62	≤1.30	97.9265	>=60	never	never	no	yes	no	no	9.367
1999-2000	2625	1	7	6772.08	no	0	1.27348	Q2	56	<60	Female	Non-Hispanic White	College or above	Divorced/widowed/separated	5	>3.50	76.1766	>=60	former	mild/moderate	yes	yes	no	no	5.122
1999-2000	2630	1	5	1272.12	DM	1	0.483428	Q1	49	<60	Male	Mexican American	High school or equivalent	Divorced/widowed/separated	1.08	≤1.30	122.159	>=60	now	former	no	no	no	no
1999-2000	2636	1	6	1290.84	yes	1	3.20868	Q4	47	<60	Male	Mexican American	Less than high school	Divorced/widowed/separated	0.36	≤1.30	108.953	>=60	never	heavy	yes	yes	no	no	6.028
1999-2000	2659	1	11	825.916	no	0	2.71833	Q4	22	<60	Female	Others	High school or equivalent	Never married	1.44	>1.30to≤3.50	142.591	>=60	never	never	yes	yes	no	no	4.05
1999-2000	2660	2	6	10230.2	no	0	3.28196	Q4	42	<60	Male	Non-Hispanic White	College or above	Married/living with partner	4.93	>3.50	77.2391	>=60	never	mild/moderate	yes	yes	no	no	4.394
1999-2000	2663	1	11	11532.7	no	0	1.74373	Q3	32	<60	Male	Non-Hispanic White	High school or equivalent	Married/living with partner	3.23	>1.30to≤3.50	114.953	>=60	never	former	yes	yes	no	no	5.283
1999-2000	2673	1	9	4735.7	no	0	1.22005	Q2	67	>=60	Female	Non-Hispanic White	High school or equivalent	Married/living with partner	1.96	>1.30to≤3.50	70.5121	>=60	never	mild/moderate	yes	yes	no	no	5.6
1999-2000	2678	2	9	1209.16	DM	1	3.00784	Q4	78	>=60	Female	Non-Hispanic Black	Less than high school	Married/living with partner	2.67	>1.30to≤3.50	65.7251	>=60	never	heavy	yes	yes	yes	no	6.072
1999-2000	2680	2	6	9160.97	no	0	3.68958	Q4	37	<60	Male	Others	College or above	Married/living with partner	1.46	>1.30to≤3.50	89.345	>=60	now	mild/moderate	no	yes	no	no	4.922
1999-2000	2685	2	2	11118.1	no	0	1.64512	Q3	37	<60	Male	Non-Hispanic White	College or above	Never married	5	>3.50	110.986	>=60	now	former	no	yes	no	no	5.25
1999-2000	2696	2	5	1497.65	yes	1	1.63347	Q3	84	>=60	Female	Non-Hispanic Black	College or above	Divorced/widowed/separated	3.08	>1.30to≤3.50	55.7979	<60	former	mild/moderate	yes	yes	yes	no	5.339
1999-2000	2697	1	11	12169.5	no	0	2.53156	Q3	39	<60	Female	Non-Hispanic White	College or above	Married/living with partner	0.91	≤1.30	85.839	>=60	now	heavy	no	yes	no	no	4.217
1999-2000	2699	1	11	8614.37	no	0	0.59793	Q1	45	<60	Female	Non-Hispanic White	High school or equivalent	Divorced/widowed/separated	1.07	≤1.30	95.8304	>=60	former	heavy	no	yes	no	no	4.9
1999-2000	2705	1	12	2405.84	no	0	2.51627	Q3	30	<60	Male	Mexican American	High school or equivalent	Married/living with partner	3.29	>1.30to≤3.50	105.982	>=60	former	mild/moderate	no	yes	no	no	5.183
1999-2000	2709	2	10	583.843	yes	1	2.22307	Q3	60	>=60	Male	Mexican American	College or above	Married/living with partner	4.95	>3.50	85.8443	>=60	former	mild/moderate	yes	yes	no	yes	6.217
1999-2000	2716	1	11	10231.5	no	0	1.29749	Q2	20	<60	Male	Non-Hispanic White	College or above	Never married	0.84	≤1.30	125.063	>=60	never	mild/moderate	no	yes	no	no	4.9
1999-2000	2721	2	1	5850.2	yes	1	2.58627	Q4	77	>=60	Female	Non-Hispanic White	High school or equivalent	Divorced/widowed/separated	1.68	>1.30to≤3.50	57.4164	<60	former	mild/moderate	yes	yes	no	no	5.994
1999-2000	2734	1	11	11480.4	no	0	1.07605	Q2	37	<60	Female	Non-Hispanic White	High school or equivalent	Married/living with partner	3.53	>3.50	113.581	>=60	now	mild/moderate	no	yes	no	no	5.372
1999-2000	2753	2	10	4703.65	no	0	1.3197	Q2	31	<60	Male	Non-Hispanic Black	College or above	Never married	1.21	≤1.30	121.661	>=60	never	mild/moderate	no	yes	no	no	5.361
1999-2000	2756	1	1	731.255	no	0	1.10374	Q2	30	<60	Female	Non-Hispanic White	High school or equivalent	Married/living with partner	2.93	>1.30to≤3.50	119.306	>=60	never	former	no	no	no	no	4.739
1999-2000	2759	2	12	8958.49	no	0	0.702443	Q1	33	<60	Female	Non-Hispanic White	College or above	Married/living with partner	5	>3.50	104.259	>=60	now	former	no	yes	no	no	5.106
1999-2000	2766	1	12	2064.32	no	0	1.76919	Q3	32	<60	Female	Mexican American	College or above	Married/living with partner	3.29	>1.30to≤3.50	124.344	>=60	never	mild/moderate	no	yes	no	no	5
1999-2000	2768	2	3	188.81	no	0	4.69888	Q4	21	<60	Female	Mexican American	Less than high school	Never married	1.4	>1.30to≤3.50	127.092	>=60	never	former	no	yes	no	no	4.272
1999-2000	2777	1	5	9253.08	no	0	4.24331	Q4	52	<60	Female	Non-Hispanic White	College or above	Married/living with partner	2.99	>1.30to≤3.50	91.2322	>=60	never	mild/moderate	yes	yes	no	no	5.018
1999-2000	2782	2	12	2761.98	DM	1	4.35573	Q4	28	<60	Male	Non-Hispanic Black	Less than high school	Married/living with partner	0.7	≤1.30	124.252	>=60	never	mild/moderate	no	yes	no	no	8.272
1999-2000	2795	1	7	5799.43	yes	1	3.62236	Q4	51	<60	Male	Others	High school or equivalent	Married/living with partner	3	>1.30to≤3.50	80.9766	>=60	former	former	yes	yes	no	no	5.911
1999-2000	2807	2	9	3517.4	no	0	2.5693	Q4	32	<60	Male	Non-Hispanic White	College or above	Never married	0.48	≤1.30	104.504	>=60	now	mild/moderate	no	yes	no	no	4.944
1999-2000	2810	2	6	9658.96	no	0	1.75387	Q3	45	<60	Female	Non-Hispanic White	College or above	Married/living with partner	3.88	>3.50	82.2963	>=60	never	mild/moderate	no	yes	no	no	4.811
1999-2000	2815	2	6	9256.3	no	0	1.16893	Q2	33	<60	Female	Non-Hispanic White	Less than high school	Married/living with partner	4.55	>3.50	116.818	>=60	former	mild/moderate	no	no	no	no	4.633
1999-2000	2819	2	1	5389.21	yes	1	4.07283	Q4	68	>=60	Female	Non-Hispanic White	High school or equivalent	Married/living with partner	0.92	≤1.30	81.5335	>=60	never	never	yes	yes	no	no	5.928
1999-2000	2820	2	7	8528.19	DM	1	2.85086	Q4	48	<60	Male	Others	High school or equivalent	Never married	5	>3.50	93.3943	>=60	never	mild/moderate	yes	yes	no	no	9.428
1999-2000	2822	2	2	1287.63	yes	1	8.88408	Q4	56	<60	Male	Mexican American	Less than high school	Married/living with partner	3.16	>1.30to≤3.50	78.1818	>=60	former	mild/moderate	no	yes	no	no	5.633
1999-2000	2827	1	10	9425.76	no	0	1.45323	Q2	37	<60	Female	Non-Hispanic White	College or above	Divorced/widowed/separated	4.62	>3.50	87.0535	>=60	never	mild/moderate	no	no	no	no	5.25
1999-2000	2830	2	7	1262.47	DM	1	0.691058	Q1	66	>=60	Female	Non-Hispanic Black	High school or equivalent	Divorced/widowed/separated	1.92	>1.30to≤3.50	63.3186	>=60	never	never	yes	no	no	no	7.589
1999-2000	2837	2	3	229.623	no	0	1.47812	Q2	21	<60	Female	Mexican American	Less than high school	Married/living with partner	1.11	≤1.30	143.596	>=60	never	never	no	yes	no	no	4.656
1999-2000	2841	2	1	9283.74	DM	1	3.62	Q4	33	<60	Male	Non-Hispanic White	High school or equivalent	Married/living with partner	1.88	>1.30to≤3.50	114.149	>=60	never	heavy	no	yes	no	no	7.467
1999-2000	2844	1	7	1440.64	yes	1	1.84511	Q3	63	>=60	Female	Non-Hispanic Black	College or above	Married/living with partner	5	>3.50	109.077	>=60	former	mild/moderate	yes	yes	no	no	5.211
1999-2000	2851	1	11	917.411	no	0	0.792712	Q1	31	<60	Female	Non-Hispanic White	College or above	Never married	1.28	≤1.30	118.471	>=60	never	mild/moderate	no	yes	no	no	4.139
1999-2000	2860	3	1	8770.13	yes	1	18.3655	Q4	48	<60	Female	Non-Hispanic White	Less than high school	Married/living with partner	1.08	≤1.30	80.5801	>=60	now	heavy	no	yes	no	yes	5.634
1999-2000	2862	1	10	4632.42	no	0	1.86685	Q3	50	<60	Female	Non-Hispanic White	Less than high school	Divorced/widowed/separated	0.96	≤1.30	109.575	>=60	former	former	no	yes	no	yes	5.05
1999-2000	2864	1	3	243.278	DM	1	1.92014	Q3	71	>=60	Female	Mexican American	Less than high school	Divorced/widowed/separated	0.64	≤1.30	89.4501	>=60	never	former	yes	yes	no	no	6.372
1999-2000	2880	2	9	759.558	yes	1	1.12199	Q2	64	>=60	Male	Non-Hispanic Black	Less than high school	Married/living with partner	1.08	≤1.30	106.137	>=60	now	mild/moderate	no	yes	no	no	5.444
1999-2000	2884	2	3	506.21	no	0	1.62155	Q3	72	>=60	Male	Mexican American	Less than high school	Married/living with partner	1.24	≤1.30	86.7943	>=60	former	former	yes	no	no	no	5.378
1999-2000	2898	1	2	15335.5	no	0	2.92174	Q4	32	<60	Female	Others	College or above	Divorced/widowed/separated	0.86	≤1.30	69.7448	>=60	now	mild/moderate	no	yes	no	no	5.111
1999-2000	2899	2	1	7832.65	DM	1	3.08796	Q4	56	<60	Female	Non-Hispanic White	Less than high school	Married/living with partner	2.49	>1.30to≤3.50	76.1766	>=60	former	never	no	yes	no	yes	9.967
1999-2000	2904	2	12	7531.36	no	0	0.533814	Q1	28	<60	Male	Non-Hispanic White	College or above	Married/living with partner	5	>3.50	107.482	>=60	never	mild/moderate	no	no	no	no	5.372
1999-2000	2925	2	1	1698.16	yes	1	0.951861	Q2	81	>=60	Male	Non-Hispanic White	High school or equivalent	Married/living with partner	2.67	>1.30to≤3.50	35.2891	<60	former	mild/moderate	yes	no	no	no	5.939
1999-2000	2928	1	5	881.572	no	0	3.0189	Q4	31	<60	Female	Non-Hispanic White	College or above	Married/living with partner	5	>3.50	118.471	>=60	now	heavy	no	yes	no	no	4.335
1999-2000	2929	1	5	363.286	DM	1	2.75201	Q4	61	>=60	Female	Mexican American	Less than high school	Married/living with partner	4.52	>3.50	101.427	>=60	now	former	yes	yes	no	yes	11.672
1999-2000	2933	3	1	4996.74	yes	1	1.70896	Q3	25	<60	Male	Others	Less than high school	Never married	1.6	>1.30to≤3.50	97.2029	>=60	never	never	yes	yes	no	no	5.711
1999-2000	2937	2	1	7787.59	no	0	1.26102	Q2	29	<60	Male	Non-Hispanic White	College or above	Married/living with partner	5	>3.50	117.401	>=60	never	mild/moderate	no	yes	no	no	5.206
1999-2000	2940	2	7	5096.67	yes	1	2.39398	Q3	65	>=60	Female	Others	College or above	Married/living with partner	0.89	≤1.30	62.4662	>=60	never	mild/moderate	yes	no	no	no	6.317
1999-2000	2941	2	2	3918.38	no	0	1.93973	Q3	23	<60	Female	Non-Hispanic Black	High school or equivalent	Divorced/widowed/separated	1.5	>1.30to≤3.50	144.465	>=60	never	mild/moderate	no	yes	no	no	4.717
1999-2000	2946	2	1	9661.17	no	0	1.06671	Q2	30	<60	Male	Non-Hispanic White	College or above	Never married	2.04	>1.30to≤3.50	93.8481	>=60	former	heavy	no	yes	no	no	5.6
1999-2000	2948	2	7	882.663	no	0	2.52212	Q3	67	>=60	Male	Non-Hispanic Black	Less than high school	Married/living with partner	1.58	>1.30to≤3.50	14.9397	<60	never	former	yes	yes	yes	no	4.911
1999-2000	2951	2	1	7941.55	no	0	0.634881	Q1	21	<60	Male	Non-Hispanic White	High school or equivalent	Married/living with partner	2.99	>1.30to≤3.50	112.899	>=60	now	heavy	no	no	no	no	4.928
1999-2000	2953	2	7	7591.63	no	0	0.942894	Q2	34	<60	Male	Others	High school or equivalent	Married/living with partner	2.23	>1.30to≤3.50	103.046	>=60	never	heavy	no	no	no	no	5
1999-2000	2956	2	1	9391.22	no	0	0.795913	Q1	31	<60	Female	Non-Hispanic White	High school or equivalent	Married/living with partner	0.85	≤1.30	125.221	>=60	former	mild/moderate	no	no	no	no	5.011
1999-2000	2962	1	4	483.581	no	0	2.24774	Q3	73	>=60	Male	Mexican American	Less than high school	Married/living with partner	0.92	≤1.30	86.1867	>=60	former	mild/moderate	no	yes	yes	no	4.983
1999-2000	2973	2	9	1996.28	yes	1	0.473254	Q1	62	>=60	Male	Others	Less than high school	Divorced/widowed/separated	1.21	≤1.30	93.1105	>=60	former	former	no	no	no	no	5.061
1999-2000	3000	3	1	7299.11	no	0	0.670073	Q1	37	<60	Male	Non-Hispanic White	College or above	Married/living with partner	3.97	>3.50	110.986	>=60	never	mild/moderate	no	no	no	no	4.713
1999-2000	3026	1	11	20766.2	yes	1	1.09597	Q2	28	<60	Female	Others	College or above	Divorced/widowed/separated	0.69	≤1.30	107.986	>=60	former	heavy	no	yes	no	no	5.75
1999-2000	3029	1	1	5270.37	yes	1	0.792553	Q1	31	<60	Male	Non-Hispanic White	Less than high school	Never married	1.2	≤1.30	93.1911	>=60	now	heavy	yes	yes	no	no	5.711
1999-2000	3035	2	13	4664.59	no	0	1.33311	Q2	69	>=60	Female	Non-Hispanic White	High school or equivalent	Married/living with partner	3.16	>1.30to≤3.50	95.8844	>=60	never	mild/moderate	yes	yes	no	no	4.572
1999-2000	3037	1	5	8897.63	no	0	1.39901	Q2	56	<60	Male	Non-Hispanic White	College or above	Married/living with partner	5	>3.50	70.0046	>=60	never	mild/moderate	no	no	no	no	5.406
1999-2000	3040	2	6	7001.3	no	0	5.39854	Q4	20	<60	Female	Non-Hispanic White	High school or equivalent	Never married	5	>3.50	127.988	>=60	now	never	no	yes	no	no	4.35
1999-2000	3043	2	2	952.407	no	0	0.978311	Q2	53	<60	Female	Mexican American	Less than high school	Never married	1.81	>1.30to≤3.50	101.507	>=60	never	never	no	no	no	no	4.906
1999-2000	3045	1	7	1686.5	yes	1	0.84045	Q1	73	>=60	Female	Non-Hispanic Black	Less than high school	Divorced/widowed/separated	0.75	≤1.30	77.93	>=60	now	mild/moderate	yes	yes	no	no	6.783
1999-2000	3053	1	9	3779.09	no	0	0.917959	Q1	31	<60	Female	Non-Hispanic Black	College or above	Married/living with partner	4.97	>3.50	104.673	>=60	never	mild/moderate	no	no	no	no	4.874
1999-2000	3062	2	12	3385.91	no	0	2.48319	Q3	25	<60	Female	Non-Hispanic Black	College or above	Never married	5	>3.50	84.4525	>=60	never	heavy	no	yes	no	no	5.567
1999-2000	3072	2	1	708.537	no	0	1.1449	Q2	26	<60	Female	Non-Hispanic White	College or above	Divorced/widowed/separated	0.06	≤1.30	138.64	>=60	former	former	yes	yes	no	no	3.989
1999-2000	3075	1	11	3421.72	no	0	1.84659	Q3	85	>=60	Female	Non-Hispanic White	Less than high school	Divorced/widowed/separated	0.9	≤1.30	81.0718	>=60	never	never	yes	yes	no	no	5.328
1999-2000	3080	1	12	1340.92	no	0	0.806315	Q1	51	<60	Male	Mexican American	College or above	Married/living with partner	5	>3.50	91.4467	>=60	former	mild/moderate	no	yes	no	no	5.367
1999-2000	3095	1	4	292.084	DM	1	3.80436	Q4	64	>=60	Male	Mexican American	Less than high school	Married/living with partner	1.19	≤1.30	96.6887	>=60	never	former	yes	yes	no	no	11.2
1999-2000	3098	2	5	4593.95	no	0	1.5474	Q3	68	>=60	Female	Non-Hispanic White	College or above	Married/living with partner	4.44	>3.50	81.5335	>=60	never	mild/moderate	no	yes	no	no	5.344
1999-2000	3102	1	12	795.273	no	0	5.61759	Q4	38	<60	Female	Non-Hispanic White	College or above	Married/living with partner	3.44	>1.30to≤3.50	119.212	>=60	never	mild/moderate	no	yes	no	no	4.978
1999-2000	3109	2	5	615.2	no	0	0.686447	Q1	26	<60	Female	Non-Hispanic White	College or above	Married/living with partner	2.83	>1.30to≤3.50	138.64	>=60	never	mild/moderate	no	no	no	no	4.456
1999-2000	3116	1	6	1290.84	yes	1	4.18568	Q4	57	<60	Male	Mexican American	Less than high school	Married/living with partner	1.08	≤1.30	115.483	>=60	never	former	yes	yes	no	no	5.9
1999-2000	3117	1	7	2879.13	no	0	0.501092	Q1	37	<60	Male	Non-Hispanic Black	High school or equivalent	Married/living with partner	0.85	≤1.30	103.285	>=60	former	former	yes	yes	no	no	4.656
1999-2000	3120	1	1	11459.8	no	0	0.994337	Q2	48	<60	Female	Non-Hispanic White	High school or equivalent	Married/living with partner	0	≤1.30	105.135	>=60	never	mild/moderate	no	yes	no	no	5.017
1999-2000	3132	3	1	2216.11	no	0	1.20067	Q2	34	<60	Male	Non-Hispanic Black	Less than high school	Married/living with partner	1.41	>1.30to≤3.50	105.485	>=60	now	heavy	no	no	no	no	4.878
1999-2000	3146	2	6	1173.2	no	0	1.23184	Q2	45	<60	Male	Mexican American	Less than high school	Married/living with partner	1.41	>1.30to≤3.50	110.494	>=60	now	heavy	no	no	no	no	5.578
1999-2000	3162	1	6	12068.2	yes	1	1.82793	Q3	46	<60	Male	Non-Hispanic White	High school or equivalent	Married/living with partner	5	>3.50	83.8713	>=60	former	mild/moderate	yes	yes	no	no	5.844
1999-2000	3173	1	1	5108.12	yes	1	2.89216	Q4	65	>=60	Male	Non-Hispanic White	High school or equivalent	Married/living with partner	1.78	>1.30to≤3.50	73.392	>=60	never	former	yes	yes	no	yes	5.139
1999-2000	3180	2	9	5657.21	no	0	5.02672	Q4	39	<60	Male	Others	College or above	Married/living with partner	1	≤1.30	109.437	>=60	never	mild/moderate	no	yes	no	no	5.05
1999-2000	3190	2	10	6431.85	no	0	1.07627	Q2	69	>=60	Female	Non-Hispanic White	Less than high school	Divorced/widowed/separated	2.44	>1.30to≤3.50	80.9628	>=60	former	mild/moderate	no	yes	no	no	5.144
1999-2000	3192	2	12	7463.53	yes	1	3.66233	Q4	50	<60	Female	Non-Hispanic White	High school or equivalent	Married/living with partner	5	>3.50	109.575	>=60	now	heavy	no	yes	no	no	5.611
1999-2000	3194	1	1	10721.4	no	0	6.42237	Q4	48	<60	Male	Non-Hispanic White	Less than high school	Married/living with partner	5	>3.50	93.3943	>=60	now	former	no	yes	no	no	4.9
1999-2000	3197	3	1	8990.33	no	0	3.1447	Q4	46	<60	Female	Non-Hispanic White	College or above	Married/living with partner	5	>3.50	106.623	>=60	never	mild/moderate	yes	yes	no	no	5.307
1999-2000	3206	1	1	10550.7	no	0	3.67804	Q4	46	<60	Female	Non-Hispanic White	High school or equivalent	Married/living with partner	5	>3.50	81.7202	>=60	never	former	no	yes	no	no	5.189
1999-2000	3215	2	4	2482.26	yes	1	0.620016	Q1	55	<60	Female	Non-Hispanic Black	High school or equivalent	Divorced/widowed/separated	2.63	>1.30to≤3.50	77.25	>=60	never	mild/moderate	yes	yes	no	no	5.811
1999-2000	3216	2	10	3952.25	no	0	0.597301	Q1	41	<60	Female	Non-Hispanic Black	College or above	Married/living with partner	5	>3.50	127.306	>=60	now	former	no	yes	no	no	4.528
1999-2000	3219	1	7	3096.1	no	0	0.981364	Q2	70	>=60	Male	Non-Hispanic White	College or above	Married/living with partner	0.98	≤1.30	88.0223	>=60	never	mild/moderate	no	yes	no	no	5.578
1999-2000	3225	1	11	10268.8	no	0	0.328111	Q1	21	<60	Male	Non-Hispanic White	High school or equivalent	Never married	1.07	≤1.30	112.899	>=60	now	mild/moderate	no	yes	no	no	5.478
1999-2000	3233	1	6	3153.46	DM	1	2.16789	Q3	40	<60	Female	Non-Hispanic Black	Less than high school	Never married	0.77	≤1.30	128.203	>=60	never	former	yes	yes	no	no	5.639
1999-2000	3234	2	1	5078.54	yes	1	4.92517	Q4	62	>=60	Male	Non-Hispanic White	High school or equivalent	Married/living with partner	3.73	>3.50	67.1154	>=60	former	mild/moderate	no	yes	no	no	5.794
1999-2000	3243	2	6	793.364	yes	1	4.89251	Q4	43	<60	Female	Mexican American	College or above	Divorced/widowed/separated	0.97	≤1.30	83.4606	>=60	now	heavy	no	yes	no	no	6.056
1999-2000	3246	2	1	3750.8	yes	1	0.766913	Q1	74	>=60	Male	Non-Hispanic White	High school or equivalent	Divorced/widowed/separated	2.28	>1.30to≤3.50	68.8957	>=60	never	never	no	no	no	no	5.683
1999-2000	3258	2	13	275.8	yes	1	4.42564	Q4	72	>=60	Female	Mexican American	Less than high school	Divorced/widowed/separated	0.41	≤1.30	93.8849	>=60	never	mild/moderate	no	yes	no	no	5.95
1999-2000	3262	2	7	2743.61	no	0	1.0678	Q2	42	<60	Female	Non-Hispanic Black	College or above	Married/living with partner	5	>3.50	96.8898	>=60	never	never	no	no	no	no	5.25
1999-2000	3263	1	4	4511.66	no	0	1.82316	Q3	38	<60	Male	Mexican American	College or above	Married/living with partner	2.71	>1.30to≤3.50	100.191	>=60	never	mild/moderate	yes	no	no	no	4.978
1999-2000	3264	2	12	9714.19	no	0	0.633333	Q1	41	<60	Female	Non-Hispanic White	College or above	Married/living with partner	5	>3.50	73.9372	>=60	never	mild/moderate	no	no	no	no	4.683
1999-2000	3266	1	11	2281.28	DM	1	1.52897	Q3	78	>=60	Male	Non-Hispanic White	Less than high school	Married/living with partner	1.16	≤1.30	49.3729	<60	former	former	no	no	no	no	5.606
1999-2000	3273	1	7	2564.68	DM	1	10.0009	Q4	56	<60	Female	Non-Hispanic Black	Less than high school	Married/living with partner	4.67	>3.50	76.7092	>=60	now	mild/moderate	yes	yes	no	no	13.267
1999-2000	3275	1	4	545.834	no	0	2.26783	Q3	63	>=60	Female	Mexican American	High school or equivalent	Married/living with partner	4.44	>3.50	72.5215	>=60	never	former	no	yes	no	no	4.883
1999-2000	3278	2	8	2962.75	yes	1	2.55057	Q3	73	>=60	Male	Non-Hispanic White	High school or equivalent	Married/living with partner	1.52	>1.30to≤3.50	56.1441	<60	former	former	yes	yes	no	yes	5.978
1999-2000	3289	2	4	7584.3	no	0	1.34563	Q2	34	<60	Female	Others	High school or equivalent	Divorced/widowed/separated	0.53	≤1.30	116	>=60	never	mild/moderate	yes	no	no	no	5.1
1999-2000	3293	2	4	1511.39	DM	1	2.01126	Q3	60	>=60	Female	Non-Hispanic Black	Less than high school	Never married	1.32	>1.30to≤3.50	99.4232	>=60	never	mild/moderate	yes	yes	yes	no	9.839
1999-2000	3298	1	3	1538.59	no	0	1.03371	Q2	46	<60	Male	Mexican American	Less than high school	Never married	1.88	>1.30to≤3.50	104.186	>=60	now	heavy	no	no	no	no	4.539
1999-2000	3330	1	1	663.811	no	0	5.70734	Q4	32	<60	Female	Non-Hispanic White	High school or equivalent	Married/living with partner	1.75	>1.30to≤3.50	124.344	>=60	never	former	no	yes	no	no	4.506
1999-2000	3332	1	5	12068.2	yes	1	4.31245	Q4	46	<60	Male	Non-Hispanic White	College or above	Married/living with partner	1.77	>1.30to≤3.50	83.8713	>=60	never	heavy	no	yes	no	no	6.744
1999-2000	3333	1	1	2847.31	yes	1	8.49592	Q4	80	>=60	Female	Non-Hispanic White	College or above	Divorced/widowed/separated	2.99	>1.30to≤3.50	83.9699	>=60	never	never	yes	yes	no	no	6.089
1999-2000	3345	1	13	2341.32	yes	1	1.93892	Q3	81	>=60	Female	Non-Hispanic White	College or above	Divorced/widowed/separated	0	≤1.30	55.8256	<60	now	mild/moderate	no	no	no	no	5.911
1999-2000	3355	2	1	10782.9	yes	1	3.77667	Q4	44	<60	Female	Non-Hispanic White	High school or equivalent	Married/living with partner	3.11	>1.30to≤3.50	96.506	>=60	never	never	yes	yes	no	no	6.122
1999-2000	3356	2	6	414.871	no	0	3.22571	Q4	70	>=60	Male	Mexican American	High school or equivalent	Married/living with partner	0.89	≤1.30	92.6982	>=60	former	former	no	yes	no	no	5.394
1999-2000	3357	1	7	1337.37	no	0	1.6198	Q3	58	<60	Female	Non-Hispanic White	College or above	Married/living with partner	5	>3.50	87.4669	>=60	never	mild/moderate	yes	no	no	no	5.556
1999-2000	3358	1	9	8779.08	no	0	0.851518	Q1	56	<60	Male	Non-Hispanic White	College or above	Married/living with partner	5	>3.50	88.2906	>=60	former	mild/moderate	no	yes	no	no	5.279
1999-2000	3359	2	2	6306.18	DM	1	3.42842	Q4	65	>=60	Male	Non-Hispanic White	Less than high school	Married/living with partner	1.36	>1.30to≤3.50	26.2642	<60	former	former	yes	yes	yes	yes
1999-2000	3362	2	12	7294.51	yes	1	5.218	Q4	54	<60	Female	Non-Hispanic White	College or above	Married/living with partner	4.89	>3.50	59.7579	<60	now	former	no	yes	no	no	6.167
1999-2000	3367	1	1	4861.04	no	0	2.64315	Q4	77	>=60	Female	Non-Hispanic White	College or above	Divorced/widowed/separated	1.44	>1.30to≤3.50	57.4164	<60	never	former	yes	yes	no	no	5.489
1999-2000	3368	2	8	1948.4	yes	1	0.388924	Q1	22	<60	Male	Mexican American	Less than high school	Married/living with partner	2.79	>1.30to≤3.50	99.273	>=60	now	heavy	no	no	no	no	5.744
1999-2000	3370	2	9	1025.55	no	0	0.987225	Q2	85	>=60	Male	Non-Hispanic White	Less than high school	Divorced/widowed/separated	1.8	>1.30to≤3.50	72.0182	>=60	never	mild/moderate	yes	yes	no	no	4.2
1999-2000	3374	1	11	3689.3	yes	1	0.73725	Q1	85	>=60	Male	Non-Hispanic White	High school or equivalent	Married/living with partner	0.96	≤1.30	63.7726	>=60	never	never	yes	no	no	no	6.2
1999-2000	3381	1	9	700.963	no	0	2.67505	Q4	28	<60	Female	Non-Hispanic White	College or above	Married/living with partner	5	>3.50	127.888	>=60	never	mild/moderate	no	yes	no	no	4.369
1999-2000	3387	1	3	1165.39	no	0	2.45482	Q3	42	<60	Female	Mexican American	Less than high school	Married/living with partner	1.19	≤1.30	84.049	>=60	never	mild/moderate	no	yes	no	no	5.333
1999-2000	3403	2	12	1615.65	yes	1	1.08801	Q2	62	>=60	Female	Non-Hispanic Black	College or above	Married/living with partner	4.24	>3.50	84.1905	>=60	never	mild/moderate	yes	yes	no	no	6.156
1999-2000	3410	2	5	4922.85	no	0	1.11806	Q2	62	>=60	Female	Non-Hispanic White	College or above	Married/living with partner	5	>3.50	95.2878	>=60	never	mild/moderate	yes	yes	no	no	5.368
1999-2000	3432	2	2	2466.62	no	0	1.16408	Q2	27	<60	Male	Mexican American	College or above	Married/living with partner	5	>3.50	125.387	>=60	now	heavy	yes	yes	no	no	5.356
1999-2000	3436	2	2	375.715	yes	1	3.66869	Q4	63	>=60	Female	Mexican American	Less than high school	Divorced/widowed/separated	1.94	>1.30to≤3.50	84.4481	>=60	never	former	yes	yes	no	no	5.65
1999-2000	3439	1	10	7354.44	no	0	0.883831	Q1	24	<60	Female	Non-Hispanic White	College or above	Married/living with partner	3.52	>3.50	124.442	>=60	never	mild/moderate	no	yes	no	no	4.561
1999-2000	3446	1	9	2233.57	no	0	1.43109	Q2	47	<60	Male	Non-Hispanic Black	College or above	Divorced/widowed/separated	2.62	>1.30to≤3.50	86.2088	>=60	now	mild/moderate	yes	no	no	no	5.451
1999-2000	3448	1	10	1963.02	yes	1	2.7295	Q4	22	<60	Male	Mexican American	Less than high school	Never married	2.38	>1.30to≤3.50	137.794	>=60	never	mild/moderate	no	yes	no	no	5.783
1999-2000	3450	2	3	295.669	DM	1	2.08617	Q3	85	>=60	Female	Mexican American	Less than high school	Divorced/widowed/separated	0.69	≤1.30	38.894	<60	never	never	yes	yes	yes	no	7.944
1999-2000	3455	2	9	1381.67	yes	1	0.595986	Q1	75	>=60	Male	Others	Less than high school	Married/living with partner	0.89	≤1.30	84.9843	>=60	never	former	yes	no	yes	no	6.822
1999-2000	3459	2	7	8420.98	no	0	2.74799	Q4	43	<60	Female	Others	Less than high school	Never married	0.68	≤1.30	108.893	>=60	never	mild/moderate	no	yes	no	no	5.422
1999-2000	3462	1	12	877.875	DM	1	5.03083	Q4	65	>=60	Female	Mexican American	Less than high school	Divorced/widowed/separated	2.43	>1.30to≤3.50	93.3007	>=60	never	former	yes	yes	no	no	18.317
1999-2000	3470	2	6	1836.96	no	0	5.08616	Q4	20	<60	Female	Mexican American	High school or equivalent	Never married	0.9	≤1.30	127.988	>=60	never	mild/moderate	no	yes	no	no	5.317
1999-2000	3481	1	8	3018.79	no	0	0.934378	Q2	34	<60	Male	Non-Hispanic Black	High school or equivalent	Never married	2.17	>1.30to≤3.50	85.3595	>=60	former	mild/moderate	yes	no	no	no	5.396
1999-2000	3489	1	12	259.204	yes	1	1.71679	Q3	70	>=60	Female	Mexican American	Less than high school	Married/living with partner	2.39	>1.30to≤3.50	90.0806	>=60	never	heavy	yes	no	no	no	5.917
1999-2000	3492	1	8	1834.67	yes	1	1.99326	Q3	81	>=60	Male	Non-Hispanic White	College or above	Married/living with partner	5	>3.50	53.076	<60	never	mild/moderate	no	yes	no	no	6.067
1999-2000	3498	2	8	2340.19	yes	1	0.693096	Q1	43	<60	Male	Non-Hispanic Black	Less than high school	Married/living with partner	1.86	>1.30to≤3.50	99.0225	>=60	never	mild/moderate	yes	no	no	no	5.667
1999-2000	3515	2	8	3121.03	no	0	2.86536	Q4	38	<60	Male	Non-Hispanic Black	College or above	Never married	0.78	≤1.30	102.562	>=60	now	heavy	no	yes	no	no	4.95
1999-2000	3519	2	1	5548.67	yes	1	0.237782	Q1	60	>=60	Male	Non-Hispanic White	Less than high school	Divorced/widowed/separated	0.72	≤1.30	94.4279	>=60	now	mild/moderate	yes	yes	yes	no	5.794
1999-2000	3523	2	6	399.782	yes	1	2.02784	Q3	61	>=60	Female	Mexican American	College or above	Married/living with partner	2.76	>1.30to≤3.50	85.6429	>=60	former	mild/moderate	no	yes	no	no	5.967
1999-2000	3531	1	7	9182.5	no	0	1.21837	Q2	46	<60	Female	Non-Hispanic White	High school or equivalent	Married/living with partner	5	>3.50	63.2122	>=60	never	mild/moderate	no	yes	no	no	4.85
1999-2000	3541	3	1	8137.2	no	0	2.58913	Q4	42	<60	Male	Non-Hispanic White	College or above	Married/living with partner	3.97	>3.50	86.2614	>=60	never	former	no	yes	no	yes	5.063
1999-2000	3548	2	6	210.201	DM	1	0.625504	Q1	64	>=60	Male	Mexican American	College or above	Married/living with partner	1.51	>1.30to≤3.50	91.8115	>=60	never	mild/moderate	yes	yes	yes	yes	8.15
1999-2000	3559	2	3	205.808	yes	1	1.01082	Q2	60	>=60	Male	Mexican American	Less than high school	Never married	0.69	≤1.30	85.8443	>=60	never	heavy	yes	yes	no	no	6.828
1999-2000	3575	1	13	178.604	DM	1	5.39	Q4	70	>=60	Male	Mexican American	Less than high school	Divorced/widowed/separated	0.78	≤1.30	70.859	>=60	former	mild/moderate	no	yes	no	no	7.406
1999-2000	3596	1	1	2828.95	DM	1	3.24638	Q4	48	<60	Female	Non-Hispanic Black	High school or equivalent	Divorced/widowed/separated	2.44	>1.30to≤3.50	81.1435	>=60	now	heavy	no	yes	no	no	5.828
1999-2000	3617	1	3	278.52	no	0	2.28889	Q3	70	>=60	Male	Mexican American	Less than high school	Married/living with partner	1.08	≤1.30	92.6982	>=60	former	mild/moderate	yes	yes	yes	no	5.239
1999-2000	3626	2	5	10355.2	no	0	0.927507	Q2	36	<60	Male	Non-Hispanic White	College or above	Married/living with partner	5	>3.50	101.608	>=60	never	mild/moderate	no	no	no	no	5.422
1999-2000	3633	2	1	7319	no	0	0.880888	Q1	23	<60	Female	Non-Hispanic White	College or above	Married/living with partner	4.24	>3.50	96.0498	>=60	never	former	no	no	no	no	4.839
1999-2000	3640	2	4	2847.1	no	0	0.928459	Q2	27	<60	Female	Non-Hispanic Black	High school or equivalent	Married/living with partner	2.83	>1.30to≤3.50	94.0415	>=60	never	mild/moderate	no	no	no	no	5.072
1999-2000	3646	2	13	963.494	no	0	0.47554	Q1	50	<60	Female	Mexican American	High school or equivalent	Divorced/widowed/separated	0.65	≤1.30	109.575	>=60	never	heavy	no	no	no	no	4.311
1999-2000	3649	1	12	7948.4	no	0	2.86787	Q4	50	<60	Male	Non-Hispanic White	College or above	Married/living with partner	2.69	>1.30to≤3.50	92.0913	>=60	former	mild/moderate	no	yes	no	yes	5.022
1999-2000	3664	2	7	1948.26	no	0	2.1191	Q3	82	>=60	Female	Others	Less than high school	Divorced/widowed/separated	0.96	≤1.30	73.8968	>=60	never	mild/moderate	yes	yes	no	no	5.344
1999-2000	3668	2	7	6679.67	no	0	2.21207	Q3	79	>=60	Female	Others	High school or equivalent	Divorced/widowed/separated	1.08	≤1.30	75.4706	>=60	never	former	yes	yes	no	no	5.178
1999-2000	3681	2	8	2324.53	yes	1	0.521862	Q1	50	<60	Male	Non-Hispanic Black	College or above	Married/living with partner	2.05	>1.30to≤3.50	94.2711	>=60	never	never	yes	no	no	no	6.267
1999-2000	3685	2	4	2585.4	no	0	0.49027	Q1	34	<60	Male	Non-Hispanic Black	College or above	Divorced/widowed/separated	3.53	>3.50	131.035	>=60	never	mild/moderate	no	no	no	no	5.528
1999-2000	3688	1	9	3523.89	no	0	0.717184	Q1	35	<60	Male	Non-Hispanic Black	High school or equivalent	Married/living with partner	2.22	>1.30to≤3.50	137.03	>=60	never	mild/moderate	no	yes	no	no	5.035
1999-2000	3697	1	6	10255.5	no	0	1.67973	Q3	21	<60	Male	Non-Hispanic White	High school or equivalent	Never married	4.97	>3.50	99.9729	>=60	never	heavy	no	yes	no	no	5.183
1999-2000	3714	2	7	5985	no	0	6.93884	Q4	27	<60	Female	Others	College or above	Married/living with partner	2.12	>1.30to≤3.50	137.669	>=60	never	former	no	yes	no	no	4.922
1999-2000	3721	1	10	2166.72	no	0	0.462534	Q1	26	<60	Male	Mexican American	Less than high school	Never married	2.93	>1.30to≤3.50	126.271	>=60	never	heavy	no	no	no	no	4.967
1999-2000	3727	1	8	4903.08	no	0	1.65574	Q3	62	>=60	Female	Non-Hispanic White	College or above	Married/living with partner	5	>3.50	73.0327	>=60	never	mild/moderate	no	yes	no	no	5.279
1999-2000	3740	2	9	1619.18	no	0	0.78604	Q1	43	<60	Male	Others	Less than high school	Married/living with partner	1.17	≤1.30	106.405	>=60	former	mild/moderate	no	no	no	no	5.156
1999-2000	3747	1	4	3678.76	no	0	2.06184	Q3	38	<60	Female	Mexican American	College or above	Married/living with partner	2.71	>1.30to≤3.50	100.66	>=60	never	mild/moderate	no	yes	no	no	5.106
1999-2000	3748	2	7	6682.86	no	0	5.28951	Q4	57	<60	Female	Non-Hispanic White	College or above	Married/living with partner	5	>3.50	88.0835	>=60	former	mild/moderate	no	yes	no	no	5.444
1999-2000	3751	3	1	3960.38	no	0	0.610519	Q1	27	<60	Female	Non-Hispanic White	College or above	Married/living with partner	4.62	>3.50	108.747	>=60	never	mild/moderate	no	yes	no	no	4.678
1999-2000	3753	1	1	2455.68	no	0	1.5444	Q3	84	>=60	Female	Non-Hispanic White	High school or equivalent	Divorced/widowed/separated	3.56	>3.50	72.8659	>=60	never	never	yes	yes	no	no	4.856
1999-2000	3757	1	5	4386.14	no	0	1.31763	Q2	76	>=60	Male	Non-Hispanic White	College or above	Married/living with partner	5	>3.50	45.9132	<60	never	mild/moderate	no	yes	yes	yes	5.4
1999-2000	3760	1	7	3796.12	no	0	0.990027	Q2	36	<60	Female	Non-Hispanic Black	College or above	Never married	4.49	>3.50	139.37	>=60	never	never	no	no	no	no	4.317
1999-2000	3769	1	9	1760.14	yes	1	4.39062	Q4	80	>=60	Female	Non-Hispanic Black	High school or equivalent	Divorced/widowed/separated	2.71	>1.30to≤3.50	64.8081	>=60	now	heavy	yes	yes	no	no	5.79
1999-2000	3780	1	4	311.176	DM	1	1.55171	Q3	66	>=60	Male	Mexican American	Less than high school	Married/living with partner	1.08	≤1.30	72.8783	>=60	never	former	yes	yes	yes	no	4.667
1999-2000	3797	1	5	4646.78	yes	1	0.881317	Q1	68	>=60	Male	Non-Hispanic White	College or above	Married/living with partner	5	>3.50	89.2677	>=60	former	heavy	yes	no	no	no	6.073
1999-2000	3798	2	4	922.873	yes	1	1.72934	Q3	75	>=60	Male	Non-Hispanic Black	Less than high school	Married/living with partner	2.81	>1.30to≤3.50	58.292	<60	former	mild/moderate	yes	yes	no	no	5.944
1999-2000	3799	3	1	3040.74	yes	1	0.812611	Q1	70	>=60	Male	Non-Hispanic White	College or above	Married/living with partner	3.6	>3.50	80.021	>=60	former	heavy	no	yes	no	no	5.779
1999-2000	3802	2	5	986.804	no	0	1.22296	Q2	73	>=60	Male	Non-Hispanic Black	Less than high school	Married/living with partner	0.89	≤1.30	80.2069	>=60	never	heavy	yes	yes	no	no	5.3
1999-2000	3804	1	6	3868.24	yes	1	1.3508	Q2	65	>=60	Female	Non-Hispanic White	College or above	Married/living with partner	5	>3.50	83.27	>=60	never	mild/moderate	no	yes	no	no	5.89
1999-2000	3814	1	7	5365.05	no	0	9.06673	Q4	76	>=60	Female	Non-Hispanic White	High school or equivalent	Divorced/widowed/separated	1.08	≤1.30	31.9149	<60	never	never	yes	yes	yes	yes	5.261
1999-2000	3816	2	3	1160.5	yes	1	1.51223	Q2	54	<60	Male	Mexican American	College or above	Married/living with partner	5	>3.50	89.5397	>=60	never	mild/moderate	yes	yes	no	no	5.767
1999-2000	3819	2	6	1740.56	no	0	0.951038	Q2	21	<60	Female	Mexican American	Less than high school	Never married	0.44	≤1.30	134.333	>=60	now	former	no	no	no	no	4.817
1999-2000	3825	1	11	6509.44	no	0	3.3342	Q4	35	<60	Female	Others	High school or equivalent	Married/living with partner	1.25	≤1.30	115.188	>=60	never	never	no	yes	no	no	5.106
1999-2000	3835	2	5	3145.81	yes	1	2.08194	Q3	34	<60	Male	Non-Hispanic Black	Less than high school	Married/living with partner	0.45	≤1.30	94.4521	>=60	now	heavy	no	yes	no	no	6.35
1999-2000	3849	2	5	2866.91	yes	1	2.37443	Q3	85	>=60	Female	Non-Hispanic White	Less than high school	Divorced/widowed/separated	1.82	>1.30to≤3.50	81.0718	>=60	former	former	yes	yes	no	no	5.833
1999-2000	3884	2	4	2453.73	yes	1	5.75864	Q4	57	<60	Female	Non-Hispanic Black	Less than high school	Married/living with partner	1.68	>1.30to≤3.50	101.541	>=60	now	never	no	yes	no	no	6.922
1999-2000	3888	1	1	5461.53	no	0	1.62827	Q3	62	>=60	Male	Non-Hispanic White	Less than high school	Married/living with partner	1.6	>1.30to≤3.50	67.1154	>=60	former	former	no	yes	yes	no	5.194
1999-2000	3890	1	4	662.254	no	0	2.23086	Q3	71	>=60	Female	Mexican American	Less than high school	Married/living with partner	0.92	≤1.30	59.8881	<60	former	heavy	no	yes	no	no	5.044
1999-2000	3893	2	9	4505.8	yes	1	2.36387	Q3	51	<60	Male	Others	College or above	Married/living with partner	5	>3.50	105.934	>=60	former	mild/moderate	yes	yes	no	yes	6.228
1999-2000	3894	1	7	1385.31	no	0	1.98868	Q3	61	>=60	Female	Non-Hispanic Black	Less than high school	Divorced/widowed/separated	0.56	≤1.30	3.44851	<60	never	former	yes	no	yes	no	4.617
1999-2000	3903	1	5	2151.7	DM	1	9.37305	Q4	29	<60	Female	Mexican American	Less than high school	Never married	0.36	≤1.30	126.993	>=60	former	former	yes	yes	no	no	18.352
1999-2000	3910	1	7	2491.22	no	0	1.09972	Q2	24	<60	Female	Non-Hispanic Black	Less than high school	Never married	1.07	≤1.30	128.031	>=60	never	never	no	yes	no	no	4.472
1999-2000	3911	1	2	13586.3	no	0	1.53297	Q3	32	<60	Male	Others	College or above	Married/living with partner	1.82	>1.30to≤3.50	92.5388	>=60	never	heavy	no	yes	no	no	4.961
1999-2000	3915	2	8	7406.63	no	0	3.41609	Q4	59	<60	Female	Non-Hispanic White	College or above	Married/living with partner	5	>3.50	74.5881	>=60	former	mild/moderate	yes	yes	no	no	5.1
1999-2000	3917	2	7	586.693	yes	1	1.72449	Q3	27	<60	Female	Non-Hispanic Black	College or above	Married/living with partner	3.67	>3.50	148.465	>=60	never	mild/moderate	no	yes	no	no	3.833
1999-2000	3919	2	12	9265.57	no	0	1.10646	Q2	39	<60	Male	Non-Hispanic White	College or above	Married/living with partner	3.88	>3.50	99.4895	>=60	former	mild/moderate	no	no	no	no	4.867
1999-2000	3920	1	11	2499.79	yes	1	0.790628	Q1	85	>=60	Male	Non-Hispanic White	High school or equivalent	Married/living with partner	0.89	≤1.30	51.6054	<60	former	never	yes	no	no	no	6.144
1999-2000	3921	1	8	10033.1	no	0	2.20177	Q3	48	<60	Male	Non-Hispanic White	College or above	Divorced/widowed/separated	5	>3.50	93.3943	>=60	never	mild/moderate	no	yes	no	no	5.423
1999-2000	3925	2	9	1209.16	DM	1	2.63801	Q4	64	>=60	Female	Others	Less than high school	Divorced/widowed/separated	0.96	≤1.30	93.9585	>=60	former	former	yes	yes	yes	no	7.183
1999-2000	3930	2	4	1140.45	DM	1	7.06157	Q4	70	>=60	Female	Non-Hispanic Black	College or above	Divorced/widowed/separated	2.69	>1.30to≤3.50	55.1251	<60	former	former	yes	yes	no	no	7.083
1999-2000	3935	2	3	4996.92	yes	1	2.80109	Q4	65	>=60	Female	Non-Hispanic White	College or above	Married/living with partner	2.67	>1.30to≤3.50	83.27	>=60	never	mild/moderate	yes	yes	no	no	5.711
1999-2000	3937	2	1	4939.4	DM	1	10.5041	Q4	63	>=60	Male	Non-Hispanic White	Less than high school	Married/living with partner	3.82	>3.50	84.0541	>=60	former	former	no	yes	no	no	7.156
1999-2000	3942	1	11	19053.9	no	0	1.05688	Q2	22	<60	Female	Non-Hispanic White	High school or equivalent	Married/living with partner	1.13	≤1.30	112.634	>=60	now	mild/moderate	no	no	no	no	4.789
1999-2000	3955	1	10	5922.57	no	0	1.18256	Q2	64	>=60	Female	Non-Hispanic White	High school or equivalent	Married/living with partner	2.58	>1.30to≤3.50	93.9585	>=60	never	mild/moderate	no	yes	no	no	5.194
1999-2000	3959	2	8	2775.78	no	0	1.74464	Q3	46	<60	Female	Non-Hispanic Black	College or above	Married/living with partner	4.79	>3.50	82.2915	>=60	never	mild/moderate	no	yes	yes	no	5.311
1999-2000	3960	1	11	4335.17	DM	1	5.72909	Q4	62	>=60	Male	Non-Hispanic White	Less than high school	Married/living with partner	0.44	≤1.30	60.6544	>=60	never	former	yes	yes	yes	no	16.122
1999-2000	3966	3	1	9474.98	no	0	0.51555	Q1	44	<60	Female	Non-Hispanic White	College or above	Divorced/widowed/separated	5	>3.50	96.506	>=60	never	mild/moderate	no	no	no	no	5.179
1999-2000	3967	1	11	9303.51	no	0	1.56931	Q3	53	<60	Male	Non-Hispanic White	College or above	Married/living with partner	1.78	>1.30to≤3.50	71.4955	>=60	former	mild/moderate	yes	yes	no	yes	4.939
1999-2000	3984	1	5	12919.5	yes	1	3.7266	Q4	41	<60	Male	Non-Hispanic White	Less than high school	Married/living with partner	4.32	>3.50	86.8694	>=60	now	heavy	no	yes	no	no	6.283
1999-2000	3985	1	13	220.961	DM	1	0.87402	Q1	75	>=60	Male	Mexican American	College or above	Married/living with partner	4.03	>3.50	68.4134	>=60	never	heavy	yes	no	no	no	7.944
1999-2000	3990	2	1	3848.17	yes	1	3.19742	Q4	77	>=60	Male	Non-Hispanic White	High school or equivalent	Married/living with partner	3.07	>1.30to≤3.50	49.7209	<60	former	mild/moderate	yes	yes	no	no	6.5
1999-2000	3991	1	7	10575.1	DM	1	5.62503	Q4	80	>=60	Female	Non-Hispanic White	High school or equivalent	Divorced/widowed/separated	0.96	≤1.30	64.3582	>=60	former	former	yes	yes	no	no	8.178
1999-2000	3995	1	10	10835.1	no	0	2.38884	Q3	49	<60	Female	Non-Hispanic White	College or above	Married/living with partner	5	>3.50	69.8968	>=60	never	mild/moderate	no	yes	no	no	5.244
1999-2000	4007	2	12	8978.28	no	0	2.01486	Q3	39	<60	Male	Non-Hispanic White	College or above	Divorced/widowed/separated	5	>3.50	78.8841	>=60	never	heavy	no	yes	no	no	5.172
1999-2000	4015	1	8	2381.5	no	0	1.51806	Q2	41	<60	Male	Non-Hispanic Black	High school or equivalent	Married/living with partner	4.64	>3.50	113.408	>=60	never	mild/moderate	no	yes	no	no	5.562
1999-2000	4022	1	11	6051.27	yes	1	0.76717	Q1	47	<60	Male	Others	High school or equivalent	Married/living with partner	0.53	≤1.30	108.953	>=60	now	heavy	yes	no	yes	no	6.872
1999-2000	4037	1	11	6800.65	DM	1	4.27992	Q4	79	>=60	Female	Non-Hispanic White	Less than high school	Married/living with partner	0.89	≤1.30	84.5619	>=60	now	former	yes	yes	no	no	9.1
1999-2000	4045	1	1	2047.68	no	0	1.50864	Q2	84	>=60	Male	Non-Hispanic White	High school or equivalent	Married/living with partner	1.44	>1.30to≤3.50	64.2221	>=60	former	former	no	no	no	no	5.567
1999-2000	4054	2	8	7189.56	no	0	1.81399	Q3	27	<60	Male	Non-Hispanic White	College or above	Married/living with partner	5	>3.50	77.5601	>=60	now	mild/moderate	no	no	no	no	5.289
1999-2000	4058	2	11	1600.73	no	0	2.02992	Q3	67	>=60	Female	Non-Hispanic Black	College or above	Married/living with partner	1.8	>1.30to≤3.50	81.2848	>=60	now	former	yes	no	no	no	4.674
1999-2000	4074	1	9	3782.86	DM	1	2.95213	Q4	39	<60	Female	Non-Hispanic Black	Less than high school	Never married	0.72	≤1.30	115.227	>=60	now	heavy	no	yes	no	no	22.82
1999-2000	4075	1	4	1189.06	yes	1	3.21568	Q4	52	<60	Female	Mexican American	Less than high school	Divorced/widowed/separated	0.95	≤1.30	102.222	>=60	never	heavy	no	yes	no	no	5.761
1999-2000	4076	1	4	1409.39	yes	1	1.25743	Q2	44	<60	Male	Mexican American	Less than high school	Married/living with partner	1.09	≤1.30	76.1615	>=60	former	heavy	no	no	no	no	5.661
1999-2000	4079	1	1	10243	no	0	3.06092	Q4	40	<60	Male	Others	High school or equivalent	Married/living with partner	2.84	>1.30to≤3.50	87.4818	>=60	never	former	no	yes	no	no	5.1
1999-2000	4094	1	9	4311.36	yes	1	1.07004	Q2	60	>=60	Male	Non-Hispanic White	College or above	Married/living with partner	5	>3.50	85.8443	>=60	former	mild/moderate	no	no	no	no	5.712
1999-2000	4096	3	1	1434.68	no	0	0.608474	Q1	81	>=60	Male	Non-Hispanic White	College or above	Married/living with partner	5	>3.50	74.0705	>=60	former	mild/moderate	no	no	no	no	5.296
1999-2000	4108	2	12	2734.83	no	0	0.776764	Q1	72	>=60	Male	Non-Hispanic White	Less than high school	Married/living with partner	0.98	≤1.30	86.7943	>=60	former	mild/moderate	no	yes	no	no	5.55
1999-2000	4117	1	4	2276.82	no	0	0.60503	Q1	23	<60	Female	Mexican American	Less than high school	Married/living with partner	1.2	≤1.30	125.319	>=60	never	former	no	no	no	no	4.794
1999-2000	4126	1	11	852.561	no	0	2.31601	Q3	38	<60	Female	Others	College or above	Married/living with partner	3.81	>3.50	127.432	>=60	former	former	no	yes	no	no	4.383
1999-2000	4136	2	6	147.598	no	0	9.18947	Q4	24	<60	Female	Mexican American	Less than high school	Married/living with partner	0.78	≤1.30	111.063	>=60	never	never	no	yes	no	no	4.878
1999-2000	4138	2	12	2809.78	no	0	2.78169	Q4	30	<60	Female	Non-Hispanic Black	College or above	Married/living with partner	1.44	>1.30to≤3.50	122.747	>=60	former	heavy	no	yes	no	no	4.7
1999-2000	4139	1	4	2159.36	no	0	2.75064	Q4	23	<60	Male	Mexican American	College or above	Never married	2.77	>1.30to≤3.50	111.324	>=60	never	heavy	no	yes	no	no	5.406
1999-2000	4143	1	5	8600.99	yes	1	2.09194	Q3	52	<60	Male	Non-Hispanic White	High school or equivalent	Married/living with partner	5	>3.50	71.9995	>=60	never	former	no	yes	no	yes	6.311
1999-2000	4148	1	1	9446.89	no	0	2.06352	Q3	30	<60	Male	Non-Hispanic White	Less than high school	Married/living with partner	1.06	≤1.30	130.264	>=60	now	mild/moderate	no	yes	no	no	5.411
1999-2000	4155	2	13	924.456	no	0	0.903254	Q1	40	<60	Female	Mexican American	Less than high school	Divorced/widowed/separated	0.84	≤1.30	99.2561	>=60	never	mild/moderate	no	no	no	no	4.883
1999-2000	4158	1	1	6874.75	yes	1	12.349	Q4	49	<60	Female	Non-Hispanic White	High school or equivalent	Married/living with partner	1.11	≤1.30	80.016	>=60	never	former	yes	yes	no	no	5.672
1999-2000	4159	1	11	3661.08	no	0	2.60458	Q4	57	<60	Male	Others	College or above	Married/living with partner	0.67	≤1.30	96.4389	>=60	now	mild/moderate	yes	yes	yes	no	5.522
1999-2000	4162	1	11	2495.98	no	0	0.562413	Q1	27	<60	Female	Non-Hispanic Black	College or above	Never married	4.79	>3.50	125.361	>=60	never	mild/moderate	no	yes	no	no	4.383
1999-2000	4199	2	12	1031.52	yes	1	2.81227	Q4	61	>=60	Male	Non-Hispanic Black	Less than high school	Married/living with partner	3.53	>3.50	98.5437	>=60	never	heavy	yes	yes	no	no	5.889
1999-2000	4205	2	5	1909.27	no	0	5.35712	Q4	34	<60	Male	Mexican American	High school or equivalent	Married/living with partner	1.2	≤1.30	113.35	>=60	now	former	no	yes	no	no	5.189
1999-2000	4206	3	1	8296.43	no	0	1.23262	Q2	44	<60	Male	Non-Hispanic White	College or above	Married/living with partner	2.99	>1.30to≤3.50	96.0557	>=60	never	heavy	no	yes	no	no	5.346
1999-2000	4208	2	7	7337.48	no	0	4.91574	Q4	25	<60	Female	Non-Hispanic White	College or above	Never married	4.99	>3.50	82.7323	>=60	now	heavy	no	yes	no	no	5.322
1999-2000	4217	1	4	419.484	no	0	9.62348	Q4	24	<60	Female	Mexican American	College or above	Never married	0.76	≤1.30	131.532	>=60	never	never	no	yes	no	no	4.261
1999-2000	4221	1	6	2216.94	no	0	1.88856	Q3	34	<60	Female	Mexican American	College or above	Married/living with partner	5	>3.50	116	>=60	never	mild/moderate	no	yes	no	no	4.822
1999-2000	4246	1	11	11532.7	no	0	2.39231	Q3	39	<60	Male	Non-Hispanic White	High school or equivalent	Married/living with partner	3.53	>3.50	88.0985	>=60	now	mild/moderate	no	yes	no	no	4.944
1999-2000	4248	1	12	12209.3	no	0	14.5326	Q4	44	<60	Male	Non-Hispanic White	College or above	Married/living with partner	5	>3.50	85.0579	>=60	never	mild/moderate	no	yes	no	no	5.5
1999-2000	4250	2	4	1192.93	yes	1	1.35241	Q2	73	>=60	Female	Non-Hispanic Black	Less than high school	Divorced/widowed/separated	1.32	>1.30to≤3.50	60.2804	>=60	never	never	no	no	no	no	5.906
1999-2000	4255	2	8	4201.23	no	0	2.76729	Q4	61	>=60	Female	Non-Hispanic White	College or above	Married/living with partner	2.67	>1.30to≤3.50	95.9595	>=60	never	mild/moderate	no	yes	no	no	5.161
1999-2000	4257	2	1	9380.34	no	0	3.10216	Q4	31	<60	Female	Non-Hispanic White	High school or equivalent	Married/living with partner	1.73	>1.30to≤3.50	118.471	>=60	former	mild/moderate	no	yes	no	no	5.528
1999-2000	4260	1	10	324.095	yes	1	12.56	Q4	61	>=60	Female	Mexican American	Less than high school	Married/living with partner	2.22	>1.30to≤3.50	95.9595	>=60	never	never	yes	yes	no	no	5.722
1999-2000	4261	1	4	292.084	DM	1	2.8991	Q4	72	>=60	Male	Mexican American	Less than high school	Married/living with partner	0.96	≤1.30	62.5626	>=60	former	former	yes	yes	yes	no	11.956
1999-2000	4270	1	10	2294.97	no	0	1.41309	Q2	30	<60	Male	Mexican American	High school or equivalent	Married/living with partner	3.89	>3.50	84.0323	>=60	never	heavy	no	yes	no	no	5.483
1999-2000	4276	1	10	2206.9	yes	1	4.1024	Q4	35	<60	Male	Mexican American	Less than high school	Married/living with partner	2.38	>1.30to≤3.50	125.768	>=60	former	mild/moderate	no	yes	no	no	6.411
1999-2000	4277	1	3	348.149	no	0	1.63851	Q3	64	>=60	Male	Mexican American	Less than high school	Married/living with partner	3.07	>1.30to≤3.50	83.4657	>=60	former	former	yes	yes	no	no	4.994
1999-2000	4280	1	5	5779.79	DM	1	2.48777	Q3	64	>=60	Female	Non-Hispanic White	High school or equivalent	Married/living with partner	5	>3.50	83.857	>=60	never	mild/moderate	yes	yes	no	yes	7.039
1999-2000	4282	3	1	7870.72	no	0	0.660832	Q1	38	<60	Male	Non-Hispanic White	College or above	Married/living with partner	5	>3.50	100.191	>=60	former	mild/moderate	no	no	no	no	4.791
1999-2000	4283	2	3	980.065	no	0	1.49903	Q2	42	<60	Female	Mexican American	Less than high school	Divorced/widowed/separated	2.01	>1.30to≤3.50	115.909	>=60	never	never	no	yes	no	no	5.328
1999-2000	4292	1	8	9036.49	no	0	1.61053	Q3	42	<60	Male	Non-Hispanic White	College or above	Married/living with partner	5	>3.50	86.2614	>=60	never	mild/moderate	no	no	no	no	4.879
1999-2000	4300	2	3	1200.63	no	0	2.53398	Q3	44	<60	Male	Mexican American	Less than high school	Married/living with partner	0	≤1.30	96.0557	>=60	now	mild/moderate	yes	yes	no	no	5.389
1999-2000	4312	2	1	4735.7	no	0	0.962609	Q2	60	>=60	Female	Non-Hispanic White	High school or equivalent	Married/living with partner	5	>3.50	86.2466	>=60	never	never	yes	yes	no	yes	4.522
1999-2000	4322	2	5	8334.95	no	0	5.62485	Q4	33	<60	Female	Non-Hispanic White	College or above	Married/living with partner	1.01	≤1.30	116.818	>=60	never	heavy	no	yes	no	no	5.433
1999-2000	4330	2	3	871.436	no	0	1.32947	Q2	44	<60	Female	Mexican American	College or above	Married/living with partner	3.01	>1.30to≤3.50	96.506	>=60	former	mild/moderate	yes	yes	no	no	4.844
1999-2000	4331	1	12	12203.3	no	0	1.43924	Q2	48	<60	Female	Non-Hispanic White	High school or equivalent	Divorced/widowed/separated	1.08	≤1.30	80.5801	>=60	former	mild/moderate	yes	yes	no	no	5.522
1999-2000	4332	1	1	4033.66	yes	1	2.47872	Q3	70	>=60	Male	Non-Hispanic White	College or above	Married/living with partner	3.38	>1.30to≤3.50	52.2269	<60	never	never	yes	yes	yes	yes	5.778
1999-2000	4333	1	9	1272.8	yes	1	2.14115	Q3	62	>=60	Male	Non-Hispanic Black	College or above	Married/living with partner	4.52	>3.50	86.6502	>=60	former	mild/moderate	yes	yes	no	no	5.69
1999-2000	4340	1	11	825.916	no	0	2.96846	Q4	27	<60	Female	Others	High school or equivalent	Married/living with partner	3.32	>1.30to≤3.50	137.669	>=60	now	former	no	yes	no	no	4.572
1999-2000	4349	2	7	5985	no	0	1.26062	Q2	26	<60	Female	Others	College or above	Married/living with partner	2.23	>1.30to≤3.50	122.706	>=60	never	mild/moderate	no	yes	no	no	5.3
1999-2000	4354	1	5	12728.8	no	0	1.87399	Q3	41	<60	Female	Non-Hispanic White	College or above	Married/living with partner	4.34	>3.50	65.4719	>=60	never	heavy	yes	yes	no	no	5.212
1999-2000	4355	1	12	8818.38	yes	1	5.1717	Q4	28	<60	Male	Non-Hispanic White	High school or equivalent	Never married	3.29	>1.30to≤3.50	107.482	>=60	now	mild/moderate	no	yes	no	no	5.65
1999-2000	4367	1	11	10360.8	no	0	5.67639	Q4	21	<60	Male	Non-Hispanic White	College or above	Never married	0.27	≤1.30	112.899	>=60	never	mild/moderate	no	yes	no	no	4.439
1999-2000	4373	2	8	1483.09	yes	1	2.82836	Q4	72	>=60	Female	Non-Hispanic Black	Less than high school	Married/living with partner	1.08	≤1.30	78.4793	>=60	never	never	yes	yes	no	no	6.022
1999-2000	4386	1	5	6066.47	yes	1	1.19262	Q2	61	>=60	Female	Non-Hispanic White	High school or equivalent	Married/living with partner	4.52	>3.50	73.5475	>=60	never	mild/moderate	yes	yes	no	no	6.144
1999-2000	4388	2	11	1163.01	yes	1	0.896972	Q1	75	>=60	Male	Non-Hispanic Black	Less than high school	Divorced/widowed/separated	0.27	≤1.30	79.0879	>=60	former	former	yes	yes	yes	no	3.708
1999-2000	4389	2	13	1730.03	yes	1	3.9574	Q4	85	>=60	Male	Non-Hispanic White	College or above	Married/living with partner	3.16	>1.30to≤3.50	57.1024	<60	never	mild/moderate	yes	yes	no	no	6.389
1999-2000	4390	1	10	2000.59	no	0	1.12862	Q2	85	>=60	Male	Non-Hispanic White	Less than high school	Married/living with partner	3.11	>1.30to≤3.50	51.6054	<60	former	mild/moderate	yes	no	yes	no	5.128
1999-2000	4393	1	10	5061.74	no	0	1.28798	Q2	75	>=60	Female	Non-Hispanic White	Less than high school	Married/living with partner	3.11	>1.30to≤3.50	77.6213	>=60	now	former	no	yes	yes	yes	5.294
1999-2000	4396	1	7	979.586	yes	1	0.283849	Q1	60	>=60	Male	Non-Hispanic Black	Less than high school	Never married	0.66	≤1.30	114.96	>=60	never	never	no	no	no	no	5.9
1999-2000	4399	2	7	3101.07	no	0	1.94586	Q3	75	>=60	Male	Non-Hispanic White	Less than high school	Married/living with partner	2.67	>1.30to≤3.50	77.2592	>=60	former	mild/moderate	yes	no	no	no	5.267
1999-2000	4400	2	8	6672.63	no	0	1.59854	Q3	25	<60	Female	Non-Hispanic White	College or above	Married/living with partner	0	≤1.30	94.7098	>=60	now	heavy	yes	no	no	no	4.722
1999-2000	4408	1	12	9608.46	no	0	3.23002	Q4	37	<60	Female	Non-Hispanic White	High school or equivalent	Married/living with partner	3.18	>1.30to≤3.50	101.37	>=60	never	mild/moderate	no	yes	no	no	5.367
1999-2000	4415	1	1	7778.43	no	0	1.48161	Q2	26	<60	Female	Non-Hispanic White	College or above	Never married	0.48	≤1.30	82.1532	>=60	former	mild/moderate	no	yes	no	no	5.017
1999-2000	4419	1	1	7356.18	yes	1	2.74565	Q4	52	<60	Male	Non-Hispanic White	Less than high school	Married/living with partner	1.11	≤1.30	90.8066	>=60	former	heavy	no	yes	no	no	6.017
1999-2000	4426	1	1	4493.87	yes	1	1.0549	Q2	43	<60	Male	Non-Hispanic White	College or above	Married/living with partner	0.55	≤1.30	85.6575	>=60	now	heavy	no	no	no	no	5.717
1999-2000	4429	1	10	9328.69	no	0	2.20782	Q3	35	<60	Male	Non-Hispanic White	Less than high school	Married/living with partner	4.42	>3.50	102.325	>=60	now	mild/moderate	no	yes	no	no	4.733
1999-2000	4439	1	2	14135.4	no	0	1.01355	Q2	45	<60	Male	Non-Hispanic White	College or above	Married/living with partner	4.64	>3.50	75.6284	>=60	never	mild/moderate	no	yes	no	no	5.317
1999-2000	4445	1	8	5167.99	no	0	1.20929	Q2	76	>=60	Female	Non-Hispanic White	College or above	Divorced/widowed/separated	1.46	>1.30to≤3.50	86.3628	>=60	never	mild/moderate	no	no	no	no	5.344
1999-2000	4447	2	5	7554.49	no	0	4.23074	Q4	23	<60	Male	Non-Hispanic White	College or above	Never married	3.39	>1.30to≤3.50	111.324	>=60	now	mild/moderate	no	yes	no	no	4.489
1999-2000	4453	2	11	3719.86	no	0	0.381823	Q1	22	<60	Male	Non-Hispanic Black	High school or equivalent	Never married	1.8	>1.30to≤3.50	129.601	>=60	never	mild/moderate	no	no	no	no	4.563
1999-2000	4460	1	10	2206.9	no	0	1.22622	Q2	30	<60	Male	Mexican American	Less than high school	Married/living with partner	2.38	>1.30to≤3.50	105.982	>=60	now	mild/moderate	no	yes	no	no	5.594
1999-2000	4461	1	1	1721.2	yes	1	6.3377	Q4	80	>=60	Male	Non-Hispanic White	College or above	Divorced/widowed/separated	5	>3.50	41.1721	<60	never	former	yes	yes	no	no	6.578
1999-2000	4479	1	11	9908.27	no	0	0.95566	Q2	29	<60	Male	Non-Hispanic White	High school or equivalent	Married/living with partner	1.06	≤1.30	106.73	>=60	former	mild/moderate	no	yes	no	no	4.767
1999-2000	4480	2	12	3013.36	no	0	0.938488	Q2	36	<60	Male	Non-Hispanic Black	College or above	Married/living with partner	3.51	>3.50	84.1686	>=60	never	former	no	yes	no	no	4.911
1999-2000	4497	2	6	473.426	DM	1	5.37739	Q4	62	>=60	Female	Mexican American	College or above	Married/living with partner	0.89	≤1.30	45.7141	<60	former	never	yes	yes	yes	yes	8.45
1999-2000	4503	2	12	6338.31	no	0	1.07809	Q2	21	<60	Female	Non-Hispanic White	College or above	Never married	5	>3.50	97.4088	>=60	never	mild/moderate	no	yes	no	no	4.383
1999-2000	4505	2	8	5615.43	no	0	2.25779	Q3	21	<60	Female	Non-Hispanic White	College or above	Never married	4.51	>3.50	85.09	>=60	never	heavy	no	yes	no	no	4.611
1999-2000	4525	1	11	6111.77	yes	1	1.73691	Q3	67	>=60	Male	Non-Hispanic White	Less than high school	Married/living with partner	1.55	>1.30to≤3.50	89.8969	>=60	now	mild/moderate	yes	yes	yes	no	5.722
1999-2000	4531	1	7	1434.33	no	0	1.16547	Q2	85	>=60	Male	Non-Hispanic White	Less than high school	Married/living with partner	3.53	>3.50	72.0182	>=60	never	never	yes	no	no	no	5.006
1999-2000	4537	1	10	10747.4	no	0	1.42823	Q2	30	<60	Male	Non-Hispanic White	College or above	Married/living with partner	5	>3.50	93.8481	>=60	never	mild/moderate	no	yes	no	no	4.828
1999-2000	4545	2	1	7787.59	no	0	1.33813	Q2	27	<60	Male	Non-Hispanic White	High school or equivalent	Married/living with partner	4.24	>3.50	95.8468	>=60	never	mild/moderate	yes	no	no	no	5.572
1999-2000	4557	1	4	285.882	no	0	0.605864	Q1	60	>=60	Male	Mexican American	High school or equivalent	Married/living with partner	2.05	>1.30to≤3.50	99.444	>=60	never	mild/moderate	no	yes	no	no	5.028
1999-2000	4558	2	5	7554.49	no	0	1.64173	Q3	29	<60	Male	Non-Hispanic White	College or above	Married/living with partner	3.39	>1.30to≤3.50	84.6246	>=60	now	heavy	no	yes	no	no	5.089
1999-2000	4564	1	6	9936.94	no	0	2.24184	Q3	56	<60	Female	Non-Hispanic White	College or above	Divorced/widowed/separated	4.97	>3.50	105.053	>=60	now	mild/moderate	no	yes	no	no	5.35
1999-2000	4569	1	5	3681.94	no	0	4.40185	Q4	85	>=60	Female	Non-Hispanic White	College or above	Married/living with partner	2.71	>1.30to≤3.50	48.0642	<60	never	never	yes	yes	yes	no	4.446
1999-2000	4570	1	7	1122.92	yes	1	4.0535	Q4	70	>=60	Male	Non-Hispanic Black	Less than high school	Divorced/widowed/separated	3.91	>3.50	81.9151	>=60	never	heavy	yes	yes	no	no	6.883
1999-2000	4581	1	11	5923.96	yes	1	1.72493	Q3	56	<60	Female	Others	College or above	Married/living with partner	1.28	≤1.30	99.3898	>=60	former	former	yes	no	no	no	6.028
1999-2000	4583	2	8	6672.63	no	0	1.38822	Q2	25	<60	Female	Non-Hispanic White	College or above	Married/living with partner	5	>3.50	94.7098	>=60	never	mild/moderate	no	yes	no	no
1999-2000	4596	1	5	3217.03	yes	1	5.09497	Q4	81	>=60	Female	Non-Hispanic White	College or above	Married/living with partner	2.53	>1.30to≤3.50	74.4177	>=60	never	never	yes	yes	no	no	5.678
1999-2000	4636	1	12	2827.84	no	0	4.81441	Q4	85	>=60	Female	Non-Hispanic White	Less than high school	Divorced/widowed/separated	1.46	>1.30to≤3.50	35.4259	<60	never	former	yes	yes	no	no	4.883
1999-2000	4641	1	13	2230.71	yes	1	2.65303	Q4	44	<60	Male	Non-Hispanic Black	High school or equivalent	Never married	0.36	≤1.30	98.3294	>=60	now	mild/moderate	yes	yes	no	no	6.094
1999-2000	4644	1	5	3545.75	yes	1	3.35374	Q4	64	>=60	Female	Others	Less than high school	Married/living with partner	1.24	≤1.30	93.9585	>=60	never	never	yes	yes	no	no	5.5
1999-2000	4648	1	1	11006.7	no	0	0.905444	Q1	42	<60	Female	Non-Hispanic White	Less than high school	Married/living with partner	1.78	>1.30to≤3.50	84.049	>=60	never	mild/moderate	yes	no	no	no	4.611
1999-2000	4652	2	2	1982.28	no	0	2.85621	Q4	34	<60	Female	Mexican American	Less than high school	Divorced/widowed/separated	0.33	≤1.30	116	>=60	former	heavy	yes	yes	no	no	5.228
1999-2000	4679	2	2	1241.12	no	0	4.21787	Q4	54	<60	Male	Mexican American	Less than high school	Married/living with partner	2.88	>1.30to≤3.50	89.5397	>=60	now	mild/moderate	no	yes	no	no	5.456
1999-2000	4697	2	2	1065.9	no	0	0.830051	Q1	45	<60	Female	Mexican American	College or above	Married/living with partner	4.47	>3.50	107.374	>=60	never	heavy	no	no	no	no	4.956
1999-2000	4698	1	4	2813.23	no	0	1.08775	Q2	26	<60	Male	Mexican American	Less than high school	Married/living with partner	0.89	≤1.30	86.4269	>=60	never	former	no	yes	no	no	5.178
1999-2000	4702	2	2	1907.11	no	0	4.01534	Q4	29	<60	Female	Mexican American	College or above	Married/living with partner	4.97	>3.50	120.147	>=60	never	mild/moderate	no	yes	no	no	4.867
1999-2000	4704	1	5	1896.71	no	0	1.4058	Q2	21	<60	Female	Mexican American	High school or equivalent	Never married	0.82	≤1.30	134.333	>=60	never	never	no	yes	no	no	5.006
1999-2000	4715	2	3	2306.4	no	0	0.523848	Q1	26	<60	Male	Mexican American	College or above	Married/living with partner	2.47	>1.30to≤3.50	109.003	>=60	former	heavy	no	no	no	no	4.622
1999-2000	4716	3	1	5852.44	no	0	3.70365	Q4	25	<60	Female	Non-Hispanic White	College or above	Married/living with partner	0.61	≤1.30	110.286	>=60	never	mild/moderate	yes	yes	no	no	5.529
1999-2000	4728	1	3	415.114	DM	1	2.68415	Q4	62	>=60	Female	Mexican American	Less than high school	Married/living with partner	3.07	>1.30to≤3.50	73.0327	>=60	never	never	no	yes	no	no	7.756
1999-2000	4747	2	1	5480.23	no	0	1.24104	Q2	32	<60	Male	Non-Hispanic White	High school or equivalent	Married/living with partner	1.27	≤1.30	104.504	>=60	now	heavy	yes	no	no	no	4.9
1999-2000	4751	2	1	10901.7	no	0	1.99517	Q3	49	<60	Female	Non-Hispanic White	College or above	Married/living with partner	1.59	>1.30to≤3.50	61.894	>=60	now	former	no	yes	no	no	5.233
1999-2000	4755	2	12	1075.74	yes	1	1.02116	Q2	63	>=60	Male	Non-Hispanic Black	High school or equivalent	Married/living with partner	3.73	>3.50	63.4188	>=60	never	mild/moderate	yes	yes	no	yes	5.217
1999-2000	4758	1	2	1957.37	yes	1	1.61797	Q3	73	>=60	Female	Non-Hispanic Black	Less than high school	Divorced/widowed/separated	5	>3.50	77.93	>=60	former	former	yes	yes	yes	no	5.917
1999-2000	4760	2	9	6162.15	yes	1	1.20094	Q2	36	<60	Male	Non-Hispanic White	College or above	Never married	5	>3.50	101.608	>=60	former	mild/moderate	yes	no	no	no	6.461
1999-2000	4764	2	9	3237.03	DM	1	1.64556	Q3	60	>=60	Female	Others	Less than high school	Divorced/widowed/separated	1.08	≤1.30	86.2466	>=60	never	never	no	no	no	no	6.911
1999-2000	4778	1	5	4348.25	yes	1	3.74522	Q4	75	>=60	Male	Non-Hispanic White	College or above	Married/living with partner	5	>3.50	77.2592	>=60	former	mild/moderate	yes	yes	no	no	6.161
1999-2000	4781	2	7	2133.89	no	0	2.11695	Q3	54	<60	Male	Non-Hispanic Black	College or above	Married/living with partner	4.11	>3.50	82.0723	>=60	never	mild/moderate	yes	yes	no	no	5.433
1999-2000	4783	2	9	5212.58	yes	1	1.01254	Q2	57	<60	Female	Non-Hispanic White	College or above	Divorced/widowed/separated	4.79	>3.50	88.0835	>=60	former	mild/moderate	yes	yes	no	no	5.672
1999-2000	4784	1	5	3890.84	no	0	1.027	Q2	31	<60	Female	Non-Hispanic Black	High school or equivalent	Never married	1.54	>1.30to≤3.50	136.57	>=60	never	heavy	no	yes	no	no	4.358
1999-2000	4789	1	10	10672	no	0	3.96989	Q4	43	<60	Female	Non-Hispanic White	High school or equivalent	Divorced/widowed/separated	2.4	>1.30to≤3.50	97.1863	>=60	never	mild/moderate	yes	yes	no	no	5.283
1999-2000	4793	1	6	404.768	yes	1	2.46588	Q3	24	<60	Female	Mexican American	College or above	Married/living with partner	5	>3.50	124.442	>=60	former	mild/moderate	yes	yes	no	no	3.861
1999-2000	4800	2	2	201.107	DM	1	13.0431	Q4	67	>=60	Male	Mexican American	Less than high school	Married/living with partner	1.55	>1.30to≤3.50	89.8969	>=60	former	former	yes	yes	no	yes	9.8
1999-2000	4803	1	6	3834.82	DM	1	3.59088	Q4	50	<60	Female	Non-Hispanic White	Less than high school	Divorced/widowed/separated	0.84	≤1.30	109.575	>=60	now	heavy	yes	yes	no	no	8.178
1999-2000	4804	2	5	2544.01	yes	1	2.81706	Q4	45	<60	Male	Non-Hispanic Black	Less than high school	Never married	0.72	≤1.30	121.291	>=60	now	mild/moderate	no	yes	no	no	6.7
1999-2000	4809	1	4	1210.41	no	0	0.727812	Q1	45	<60	Female	Mexican American	College or above	Divorced/widowed/separated	0.35	≤1.30	95.8304	>=60	former	mild/moderate	no	no	no	no	4.7
1999-2000	4828	1	9	1506.09	no	0	0.749238	Q1	67	>=60	Female	Non-Hispanic Black	Less than high school	Married/living with partner	1.94	>1.30to≤3.50	81.2848	>=60	never	never	yes	yes	no	no	4.951
1999-2000	4838	2	1	2721.21	yes	1	4.66027	Q4	85	>=60	Female	Non-Hispanic White	College or above	Married/living with partner	2.67	>1.30to≤3.50	54.2788	<60	never	mild/moderate	yes	yes	no	no	5.411
1999-2000	4842	1	1	7952.38	no	0	0.914203	Q1	53	<60	Female	Non-Hispanic White	High school or equivalent	Married/living with partner	4.38	>3.50	77.799	>=60	former	mild/moderate	yes	yes	no	no	4.956
1999-2000	4844	1	9	2880.53	no	0	7.31641	Q4	44	<60	Female	Non-Hispanic Black	College or above	Married/living with partner	5	>3.50	83.4558	>=60	now	mild/moderate	yes	yes	no	no	4.807
1999-2000	4858	2	4	2025.54	no	0	4.33614	Q4	44	<60	Male	Non-Hispanic Black	College or above	Married/living with partner	5	>3.50	79.5691	>=60	never	mild/moderate	no	yes	no	no	5.361
1999-2000	4866	2	3	692.22	no	0	4.66527	Q4	35	<60	Female	Others	High school or equivalent	Married/living with partner	2.93	>1.30to≤3.50	130.146	>=60	never	former	no	yes	no	no	4.278
1999-2000	4872	1	1	7408.73	yes	1	3.54825	Q4	53	<60	Female	Non-Hispanic White	Less than high school	Married/living with partner	5	>3.50	67.9601	>=60	now	former	yes	yes	no	no	4.994
1999-2000	4879	1	6	1896.71	no	0	1.6512	Q3	33	<60	Female	Mexican American	Less than high school	Married/living with partner	1.7	>1.30to≤3.50	123.474	>=60	never	mild/moderate	no	yes	no	no	5.044
1999-2000	4895	2	2	2018.96	no	0	1.70332	Q3	23	<60	Male	Mexican American	Less than high school	Never married	1.59	>1.30to≤3.50	122.455	>=60	never	mild/moderate	no	yes	no	no	4.767
1999-2000	4901	1	6	2526.5	no	0	1.65639	Q3	39	<60	Male	Mexican American	Less than high school	Married/living with partner	2.35	>1.30to≤3.50	109.437	>=60	former	heavy	no	yes	yes	no	4.711
1999-2000	4912	1	11	10311.9	no	0	0.438526	Q1	25	<60	Male	Non-Hispanic White	Less than high school	Never married	1.24	≤1.30	127.161	>=60	never	heavy	yes	no	no	no	4.761
1999-2000	4915	2	13	2226.1	yes	1	2.14896	Q3	35	<60	Male	Mexican American	High school or equivalent	Married/living with partner	4.32	>3.50	90.609	>=60	former	mild/moderate	yes	yes	no	no	5.861
1999-2000	4917	1	10	7657.1	no	0	1.18121	Q2	24	<60	Male	Non-Hispanic White	Less than high school	Married/living with partner	0.67	≤1.30	110.545	>=60	now	heavy	no	yes	no	no	5.15
1999-2000	4921	2	12	11197.7	no	0	2.68324	Q4	37	<60	Male	Non-Hispanic White	High school or equivalent	Married/living with partner	2.26	>1.30to≤3.50	100.897	>=60	former	heavy	yes	yes	no	no	5.133
1999-2000	4922	2	13	1087.31	yes	1	3.95069	Q4	40	<60	Male	Mexican American	Less than high school	Married/living with partner	1.23	≤1.30	108.671	>=60	never	former	yes	yes	no	no	6.05
1999-2000	4931	1	12	314.571	yes	1	0.837841	Q1	63	>=60	Male	Mexican American	Less than high school	Married/living with partner	3.96	>3.50	84.0541	>=60	never	mild/moderate	no	yes	no	no	5.706
1999-2000	4934	3	1	4386.14	no	0	3.01321	Q4	70	>=60	Male	Non-Hispanic White	College or above	Married/living with partner	5	>3.50	70.859	>=60	never	mild/moderate	no	yes	no	yes	5.335
1999-2000	4955	2	12	2947.27	yes	1	2.60441	Q4	32	<60	Male	Non-Hispanic Black	College or above	Married/living with partner	1.97	>1.30to≤3.50	120.809	>=60	never	former	no	yes	no	no	5.917
1999-2000	4963	1	10	1670.58	no	0	1.09869	Q2	23	<60	Female	Mexican American	Less than high school	Married/living with partner	1.17	≤1.30	125.319	>=60	never	former	no	yes	no	no	5.033
1999-2000	4964	1	12	234.978	yes	1	2.12637	Q3	70	>=60	Male	Mexican American	Less than high school	Married/living with partner	3.25	>1.30to≤3.50	80.021	>=60	never	mild/moderate	yes	yes	no	no	5.628
1999-2000	4966	2	6	229.68	yes	1	4.21092	Q4	65	>=60	Male	Mexican American	Less than high school	Married/living with partner	1.96	>1.30to≤3.50	82.8815	>=60	former	mild/moderate	no	yes	no	no	5.856
1999-2000	4977	1	12	2102.52	no	0	0.695066	Q1	32	<60	Male	Mexican American	Less than high school	Never married	0.83	≤1.30	104.504	>=60	now	mild/moderate	no	no	no	no	4.772
1999-2000	4982	1	10	4758.63	DM	1	1.18188	Q2	65	>=60	Female	Non-Hispanic White	High school or equivalent	Divorced/widowed/separated	1.44	>1.30to≤3.50	62.4662	>=60	now	never	no	no	no	no	8.85
1999-2000	4983	1	8	3406.22	yes	1	0.624907	Q1	78	>=60	Male	Non-Hispanic White	College or above	Married/living with partner	5	>3.50	66.9868	>=60	never	mild/moderate	no	no	no	no	5.817
1999-2000	4985	1	1	11463.6	no	0	1.48506	Q2	82	>=60	Female	Non-Hispanic White	High school or equivalent	Married/living with partner	1.6	>1.30to≤3.50	63.4603	>=60	never	mild/moderate	no	yes	yes	yes	5.172
1999-2000	4986	2	8	9273.32	no	0	3.46005	Q4	42	<60	Female	Non-Hispanic White	College or above	Married/living with partner	5	>3.50	73.4197	>=60	former	mild/moderate	yes	yes	yes	yes	4.867
1999-2000	4988	1	11	10317.6	no	0	4.78747	Q4	59	<60	Female	Non-Hispanic White	College or above	Divorced/widowed/separated	2.16	>1.30to≤3.50	74.5881	>=60	now	heavy	yes	yes	no	no	5.389
1999-2000	4995	2	9	2326.81	no	0	4.01765	Q4	73	>=60	Male	Others	College or above	Married/living with partner	1.07	≤1.30	86.1867	>=60	never	mild/moderate	yes	yes	no	no	5.567
1999-2000	4996	2	7	3621.49	yes	1	2.03962	Q3	36	<60	Male	Others	College or above	Married/living with partner	1.27	≤1.30	117.706	>=60	never	heavy	yes	yes	no	no	4.844
1999-2000	5009	2	9	4672.39	DM	1	1.3711	Q2	57	<60	Male	Non-Hispanic White	College or above	Married/living with partner	5	>3.50	87.6725	>=60	former	mild/moderate	yes	no	no	no	7.611
1999-2000	5012	1	2	2026.1	no	0	0.998125	Q2	28	<60	Female	Mexican American	Less than high school	Married/living with partner	0.59	≤1.30	136.706	>=60	never	never	no	no	no	no	5.028
1999-2000	5013	1	7	2151.61	yes	1	1.54319	Q3	40	<60	Female	Non-Hispanic Black	High school or equivalent	Divorced/widowed/separated	5	>3.50	98.2606	>=60	never	mild/moderate	yes	yes	no	no	6.561
1999-2000	5018	2	7	2930.59	yes	1	1.60638	Q3	66	>=60	Male	Others	Less than high school	Divorced/widowed/separated	0.84	≤1.30	82.3013	>=60	never	former	yes	no	no	no	5.333
1999-2000	5040	1	5	6484.67	no	0	2.49946	Q3	28	<60	Male	Others	Less than high school	Never married	1.07	≤1.30	107.482	>=60	never	never	yes	yes	no	no	4.917
1999-2000	5045	2	6	1977.71	no	0	0.35567	Q1	21	<60	Male	Mexican American	High school or equivalent	Never married	2.51	>1.30to≤3.50	124.188	>=60	never	heavy	no	no	no	no	5.333
1999-2000	5063	1	7	9636.15	no	0	6.47578	Q4	29	<60	Female	Non-Hispanic White	High school or equivalent	Married/living with partner	4.07	>3.50	107.23	>=60	now	former	no	yes	no	no	5.039
1999-2000	5066	2	6	163.637	no	0	1.79033	Q3	24	<60	Female	Mexican American	High school or equivalent	Married/living with partner	3.38	>1.30to≤3.50	131.532	>=60	former	heavy	no	no	no	no	5.411
1999-2000	5067	1	4	2251.03	no	0	2.11785	Q3	20	<60	Female	Mexican American	Less than high school	Married/living with partner	1.27	≤1.30	127.988	>=60	never	heavy	no	yes	no	no	5.328
1999-2000	5073	1	11	13088.6	yes	1	2.01601	Q3	47	<60	Male	Non-Hispanic White	Less than high school	Married/living with partner	4.69	>3.50	108.953	>=60	now	former	yes	yes	no	no	5.689
1999-2000	5083	2	3	5952.06	no	0	2.49885	Q3	62	>=60	Female	Non-Hispanic White	College or above	Divorced/widowed/separated	3.47	>1.30to≤3.50	73.0327	>=60	former	mild/moderate	no	yes	no	no	5.161
1999-2000	5086	1	3	457.382	yes	1	2.58849	Q4	85	>=60	Female	Mexican American	College or above	Divorced/widowed/separated	1.03	≤1.30	43.037	<60	never	former	yes	yes	no	no	6.756
1999-2000	5118	1	10	11134.9	yes	1	1.96797	Q3	42	<60	Female	Non-Hispanic White	College or above	Married/living with partner	4	>3.50	84.049	>=60	former	mild/moderate	no	yes	no	no	5.65
1999-2000	5130	2	11	12080.1	no	0	0.351688	Q1	26	<60	Male	Non-Hispanic White	College or above	Never married	1.21	≤1.30	109.003	>=60	never	mild/moderate	no	no	no	no	5.3
1999-2000	5133	2	8	1904.14	no	0	5.66824	Q4	33	<60	Male	Mexican American	Less than high school	Never married	0.1	≤1.30	114.149	>=60	now	heavy	no	yes	no	no	5.194
1999-2000	5143	2	7	946.582	DM	1	1.52932	Q3	70	>=60	Male	Non-Hispanic Black	College or above	Married/living with partner	5	>3.50	73.3474	>=60	former	mild/moderate	yes	yes	no	yes	9.172
1999-2000	5175	2	4	927.406	no	0	2.55809	Q3	62	>=60	Male	Non-Hispanic Black	Less than high school	Married/living with partner	4.44	>3.50	77.5873	>=60	now	heavy	yes	yes	no	no	4.817
1999-2000	5177	2	6	172.12	no	0	1.12634	Q2	24	<60	Female	Mexican American	Less than high school	Married/living with partner	1	≤1.30	152.879	>=60	never	mild/moderate	no	yes	no	no	4.178
1999-2000	5195	1	4	402.609	yes	1	3.58845	Q4	74	>=60	Female	Mexican American	Less than high school	Married/living with partner	0.85	≤1.30	78.1685	>=60	never	former	yes	yes	yes	no	6.533
1999-2000	5198	2	7	6594.93	no	0	1.34336	Q2	50	<60	Female	Others	High school or equivalent	Divorced/widowed/separated	4	>3.50	92.523	>=60	never	mild/moderate	no	no	no	no	5.139
1999-2000	5216	1	10	2088.67	no	0	0.504232	Q1	23	<60	Male	Mexican American	Less than high school	Married/living with partner	1.17	≤1.30	122.455	>=60	never	heavy	no	yes	no	no	5.022
1999-2000	5217	1	1	11309	no	0	2.16273	Q3	40	<60	Female	Non-Hispanic White	Less than high school	Divorced/widowed/separated	1.39	>1.30to≤3.50	99.2561	>=60	now	heavy	no	yes	no	no	5.017
1999-2000	5220	1	1	1756.17	yes	1	1.6433	Q3	80	>=60	Male	Non-Hispanic White	Less than high school	Married/living with partner	1.96	>1.30to≤3.50	82.0512	>=60	former	former	no	no	no	no	5.85
1999-2000	5222	1	12	1624.61	DM	1	1.1299	Q2	71	>=60	Female	Non-Hispanic Black	High school or equivalent	Divorced/widowed/separated	2.49	>1.30to≤3.50	69.0377	>=60	never	former	yes	yes	no	no	7.072
1999-2000	5223	2	7	1528.69	no	0	2.58073	Q4	25	<60	Male	Mexican American	Less than high school	Married/living with partner	0.57	≤1.30	127.161	>=60	former	heavy	no	yes	no	no	5.122
1999-2000	5234	3	1	9008.1	yes	1	1.26545	Q2	44	<60	Female	Non-Hispanic White	College or above	Married/living with partner	5	>3.50	72.3954	>=60	never	mild/moderate	no	yes	no	no	5.679
1999-2000	5235	2	8	1566.78	yes	1	2.11472	Q3	70	>=60	Female	Non-Hispanic Black	College or above	Divorced/widowed/separated	2.51	>1.30to≤3.50	92.6788	>=60	never	mild/moderate	yes	yes	no	no	6.283
1999-2000	5260	2	10	3936.7	yes	1	0.795494	Q1	28	<60	Male	Non-Hispanic Black	High school or equivalent	Married/living with partner	3.6	>3.50	124.252	>=60	never	mild/moderate	no	no	no	no	5.628
1999-2000	5261	2	8	3168.1	yes	1	0.481837	Q1	37	<60	Female	Non-Hispanic Black	Less than high school	Married/living with partner	4.95	>3.50	130.934	>=60	never	never	no	no	no	no	5.978
1999-2000	5262	2	1	3544.72	no	0	3.43796	Q4	33	<60	Female	Non-Hispanic Black	High school or equivalent	Married/living with partner	5	>3.50	134.665	>=60	former	mild/moderate	no	yes	no	no	4.106
1999-2000	5265	2	1	2374.57	DM	1	19.5194	Q4	81	>=60	Female	Non-Hispanic White	High school or equivalent	Divorced/widowed/separated	1.58	>1.30to≤3.50	49.4339	<60	never	never	no	yes	no	no	18.094
1999-2000	5269	2	1	9661.17	no	0	4.02333	Q4	35	<60	Male	Non-Hispanic White	High school or equivalent	Never married	2.75	>1.30to≤3.50	102.325	>=60	now	heavy	no	yes	no	no	5.428
1999-2000	5273	1	2	8935.27	no	0	0.92513	Q2	41	<60	Female	Non-Hispanic White	College or above	Married/living with partner	5	>3.50	98.5613	>=60	former	heavy	yes	no	no	no	4.744
1999-2000	5275	1	9	5078.54	yes	1	10.1796	Q4	60	>=60	Male	Non-Hispanic White	High school or equivalent	Married/living with partner	4.89	>3.50	61.5126	>=60	former	mild/moderate	no	yes	yes	no	5.906
1999-2000	5278	1	4	457.853	yes	1	4.60348	Q4	65	>=60	Male	Mexican American	Less than high school	Married/living with partner	1.24	≤1.30	82.8815	>=60	former	former	yes	yes	no	no	5.939
1999-2000	5294	1	2	4566.62	no	0	0.986955	Q2	54	<60	Female	Non-Hispanic Black	Less than high school	Divorced/widowed/separated	1.74	>1.30to≤3.50	116.195	>=60	never	mild/moderate	yes	yes	no	no	5.306
1999-2000	5295	1	6	283.245	no	0	0.930738	Q2	70	>=60	Female	Mexican American	Less than high school	Married/living with partner	1.5	>1.30to≤3.50	95.2133	>=60	never	never	yes	yes	no	no	5.172
1999-2000	5302	2	1	5078.54	no	0	1.43304	Q2	62	>=60	Male	Non-Hispanic White	High school or equivalent	Married/living with partner	2.67	>1.30to≤3.50	60.6544	>=60	now	former	no	yes	no	no	5.311
1999-2000	5303	2	13	1783.98	no	0	3.72253	Q4	30	<60	Male	Mexican American	College or above	Married/living with partner	3.23	>1.30to≤3.50	105.982	>=60	never	heavy	no	yes	no	no	5.561
1999-2000	5305	2	8	3330.61	no	0	0.52681	Q1	35	<60	Female	Non-Hispanic Black	Less than high school	Never married	0	≤1.30	118.51	>=60	never	mild/moderate	yes	yes	no	no	5.273
1999-2000	5309	1	4	1147.91	no	0	1.61042	Q3	55	<60	Female	Mexican American	Less than high school	Divorced/widowed/separated	0.86	≤1.30	105.793	>=60	former	former	no	yes	no	no	5.15
1999-2000	5313	1	5	9062.61	no	0	1.04642	Q2	23	<60	Male	Non-Hispanic White	College or above	Never married	5	>3.50	88.2676	>=60	now	heavy	no	no	no	no	4.974
1999-2000	5314	1	13	838.669	DM	1	7.59014	Q4	41	<60	Female	Mexican American	Less than high school	Married/living with partner	4.52	>3.50	124.775	>=60	never	former	no	yes	no	no	13.983
1999-2000	5315	2	8	1026.92	no	0	1.6248	Q3	60	>=60	Male	Non-Hispanic Black	College or above	Married/living with partner	5	>3.50	109.161	>=60	former	mild/moderate	no	yes	no	no	5.25
1999-2000	5321	1	4	613.245	no	0	1.19928	Q2	76	>=60	Female	Mexican American	Less than high school	Divorced/widowed/separated	0.6	≤1.30	77.0779	>=60	never	never	no	yes	no	no	5.35
1999-2000	5322	1	6	298.616	no	0	3.11523	Q4	67	>=60	Male	Mexican American	College or above	Married/living with partner	3.34	>1.30to≤3.50	94.6724	>=60	never	mild/moderate	yes	yes	yes	yes	5.306
1999-2000	5329	2	2	3219.98	no	0	1.32559	Q2	80	>=60	Female	Non-Hispanic White	High school or equivalent	Divorced/widowed/separated	1.27	≤1.30	74.9423	>=60	never	never	yes	yes	no	no	5.283
1999-2000	5332	2	7	4329.01	yes	1	3.67781	Q4	70	>=60	Female	Others	Less than high school	Divorced/widowed/separated	2.04	>1.30to≤3.50	53.4051	<60	never	never	yes	yes	no	yes	6.1
1999-2000	5333	2	8	6537.46	yes	1	3.05796	Q4	56	<60	Male	Non-Hispanic White	College or above	Married/living with partner	5	>3.50	78.1818	>=60	former	mild/moderate	no	yes	no	yes	5.55
1999-2000	5344	2	4	2460.33	no	0	0.952056	Q2	20	<60	Female	Non-Hispanic Black	High school or equivalent	Never married	3.76	>3.50	131.679	>=60	never	mild/moderate	no	no	no	no	4.3
1999-2000	5348	2	1	4548.38	yes	1	3.83069	Q4	44	<60	Male	Non-Hispanic White	College or above	Married/living with partner	1	≤1.30	96.0557	>=60	now	mild/moderate	no	yes	no	no	5.739
1999-2000	5353	2	8	2700.56	yes	1	1.5051	Q2	40	<60	Female	Non-Hispanic Black	High school or equivalent	Married/living with partner	2.83	>1.30to≤3.50	114.42	>=60	former	former	no	yes	no	no	5.6
1999-2000	5357	2	13	3135.08	yes	1	3.24456	Q4	29	<60	Female	Others	College or above	Married/living with partner	5	>3.50	123.612	>=60	never	mild/moderate	yes	yes	no	no	5.572
1999-2000	5359	1	4	1210.41	no	0	3.56639	Q4	41	<60	Female	Mexican American	College or above	Married/living with partner	1.09	≤1.30	110.434	>=60	now	mild/moderate	no	yes	no	no	4.644
1999-2000	5364	2	4	2195.88	yes	1	3.24168	Q4	40	<60	Male	Non-Hispanic Black	High school or equivalent	Divorced/widowed/separated	3.59	>3.50	125.627	>=60	never	mild/moderate	yes	yes	no	no	6.006
1999-2000	5365	2	8	6672.63	yes	1	1.35969	Q2	22	<60	Female	Non-Hispanic White	High school or equivalent	Never married	1.33	>1.30to≤3.50	112.634	>=60	now	heavy	no	no	no	no	5.628
1999-2000	5371	2	3	2984.47	yes	1	5.25096	Q4	81	>=60	Female	Non-Hispanic White	Less than high school	Divorced/widowed/separated	1.2	≤1.30	49.4339	<60	never	never	yes	yes	no	no	5.778
1999-2000	5385	2	9	2046.17	yes	1	2.94302	Q4	35	<60	Female	Non-Hispanic Black	Less than high school	Never married	1.41	>1.30to≤3.50	118.51	>=60	now	heavy	no	yes	no	no	5.539
1999-2000	5396	2	3	320.599	no	0	2.07755	Q3	65	>=60	Male	Mexican American	Less than high school	Divorced/widowed/separated	1.49	>1.30to≤3.50	91.1688	>=60	now	former	no	yes	no	no	4.85
1999-2000	5406	1	1	11459.8	no	0	1.60656	Q3	44	<60	Female	Non-Hispanic White	High school or equivalent	Married/living with partner	5	>3.50	96.506	>=60	never	never	no	yes	no	no	5.333
1999-2000	5408	2	8	2403.74	yes	1	9.8188	Q4	50	<60	Male	Non-Hispanic Black	High school or equivalent	Married/living with partner	5	>3.50	17.3153	<60	former	mild/moderate	yes	yes	no	no	6.156
1999-2000	5411	1	3	1197.4	no	0	4.06084	Q4	57	<60	Female	Mexican American	Less than high school	Divorced/widowed/separated	1.44	>1.30to≤3.50	98.6941	>=60	never	mild/moderate	no	yes	no	no	5.261
1999-2000	5432	1	11	10312.7	yes	1	11.8939	Q4	71	>=60	Female	Non-Hispanic White	College or above	Married/living with partner	1.07	≤1.30	68.5584	>=60	former	former	yes	yes	no	no	6.289
1999-2000	5438	1	1	2565.87	no	0	2.25217	Q3	81	>=60	Female	Non-Hispanic White	High school or equivalent	Divorced/widowed/separated	2.46	>1.30to≤3.50	88.1331	>=60	never	mild/moderate	no	yes	no	no	5.378
1999-2000	5445	2	3	7698.36	no	0	2.7633	Q4	50	<60	Male	Non-Hispanic White	College or above	Divorced/widowed/separated	2.84	>1.30to≤3.50	101.3	>=60	former	mild/moderate	yes	yes	no	no	4.911
1999-2000	5448	1	7	2245.27	yes	1	1.35951	Q2	49	<60	Male	Non-Hispanic Black	College or above	Married/living with partner	3.59	>3.50	117.931	>=60	now	mild/moderate	yes	yes	no	no	6.244
1999-2000	5450	2	8	9441.98	no	0	1.5066	Q2	44	<60	Female	Non-Hispanic White	College or above	Married/living with partner	5	>3.50	72.3954	>=60	former	former	yes	yes	no	no	4.672
1999-2000	5452	1	11	2997.87	no	0	3.62196	Q4	85	>=60	Female	Non-Hispanic White	College or above	Divorced/widowed/separated	1.44	>1.30to≤3.50	72.3558	>=60	never	mild/moderate	yes	yes	no	no	5.544
1999-2000	5455	1	12	7554.49	no	0	0.678768	Q1	28	<60	Male	Non-Hispanic White	College or above	Married/living with partner	4.24	>3.50	118.229	>=60	never	mild/moderate	no	no	no	no	5.072
1999-2000	5456	1	12	11050.2	no	0	2.70158	Q4	45	<60	Female	Non-Hispanic White	College or above	Married/living with partner	4.48	>3.50	71.8886	>=60	never	heavy	no	yes	no	no	5.394
1999-2000	5457	1	12	443.371	DM	1	1.87489	Q3	68	>=60	Male	Mexican American	Less than high school	Married/living with partner	1.34	>1.30to≤3.50	99.7461	>=60	never	former	yes	yes	no	no	7
1999-2000	5463	2	5	282.238	yes	1	1.19884	Q2	60	>=60	Male	Mexican American	Less than high school	Married/living with partner	0.54	≤1.30	94.4279	>=60	former	mild/moderate	no	yes	no	no	5.767
1999-2000	5465	1	11	8957.54	no	0	3.19574	Q4	29	<60	Female	Non-Hispanic White	High school or equivalent	Married/living with partner	1.52	>1.30to≤3.50	92.0857	>=60	former	former	no	yes	no	no	4.972
1999-2000	5472	1	5	5867.61	no	0	0.745148	Q1	61	>=60	Male	Non-Hispanic White	Less than high school	Married/living with partner	3.6	>3.50	75.4835	>=60	never	former	yes	yes	no	no	4.446
1999-2000	5476	2	6	987.76	yes	1	2.31751	Q3	56	<60	Female	Mexican American	Less than high school	Divorced/widowed/separated	1.63	>1.30to≤3.50	88.7044	>=60	never	never	no	yes	yes	no	6.167
1999-2000	5489	1	13	228.487	yes	1	7.20931	Q4	66	>=60	Female	Mexican American	Less than high school	Divorced/widowed/separated	2.34	>1.30to≤3.50	62.029	>=60	never	never	yes	yes	no	no	6.85
1999-2000	5493	1	9	3508.02	no	0	0.930934	Q2	40	<60	Female	Non-Hispanic Black	College or above	Divorced/widowed/separated	2.16	>1.30to≤3.50	114.42	>=60	never	mild/moderate	no	no	no	no	5.001
1999-2000	5494	1	5	8478.84	no	0	0.993109	Q2	21	<60	Female	Non-Hispanic White	College or above	Never married	2.99	>1.30to≤3.50	127.092	>=60	never	never	no	no	no	no	4.574
1999-2000	5498	2	5	4470.47	yes	1	3.21222	Q4	68	>=60	Male	Non-Hispanic White	College or above	Married/living with partner	5	>3.50	64.3454	>=60	former	mild/moderate	no	yes	no	no	6.811
1999-2000	5503	2	5	272.79	no	0	0.740256	Q1	76	>=60	Male	Mexican American	Less than high school	Married/living with partner	2.84	>1.30to≤3.50	67.9346	>=60	former	mild/moderate	no	no	no	no	5.5
1999-2000	5508	1	12	11964.2	yes	1	2.44423	Q3	42	<60	Male	Non-Hispanic White	Less than high school	Never married	5	>3.50	107.155	>=60	now	mild/moderate	no	yes	no	no	5.717
1999-2000	5519	2	5	7148.57	yes	1	1.97934	Q3	57	<60	Male	Non-Hispanic White	College or above	Married/living with partner	4.44	>3.50	69.5146	>=60	never	former	yes	yes	no	no	5.367
1999-2000	5520	1	2	490.853	DM	1	3.75186	Q4	69	>=60	Female	Mexican American	Less than high school	Divorced/widowed/separated	0.42	≤1.30	90.7156	>=60	never	never	yes	yes	no	yes	13.8
1999-2000	5527	2	5	5358.21	no	0	1.94144	Q3	36	<60	Male	Others	Less than high school	Married/living with partner	1.01	≤1.30	117.706	>=60	now	heavy	no	yes	no	no	5.378
1999-2000	5547	2	4	3521.13	DM	1	3.39758	Q4	44	<60	Male	Others	High school or equivalent	Married/living with partner	1.15	≤1.30	96.0557	>=60	now	former	yes	yes	yes	yes	7.406
1999-2000	5549	1	10	8389.32	no	0	1.12496	Q2	51	<60	Female	Non-Hispanic White	High school or equivalent	Divorced/widowed/separated	4.44	>3.50	68.9217	>=60	never	heavy	no	yes	no	no	4.817
1999-2000	5562	1	7	2875.14	no	0	0.751669	Q1	64	>=60	Male	Non-Hispanic White	Less than high school	Divorced/widowed/separated	1.03	≤1.30	91.8115	>=60	now	mild/moderate	no	no	no	no	5.094
1999-2000	5572	1	4	374.371	no	0	4.24272	Q4	60	>=60	Female	Mexican American	Less than high school	Married/living with partner	2.17	>1.30to≤3.50	86.2466	>=60	former	former	yes	yes	yes	no	4.911
1999-2000	5575	1	1	8053.6	no	0	0.684356	Q1	26	<60	Male	Non-Hispanic White	College or above	Married/living with partner	2.61	>1.30to≤3.50	109.003	>=60	never	never	no	yes	no	no	5.211
1999-2000	5585	2	6	3523.91	no	0	0.791477	Q1	35	<60	Female	Non-Hispanic Black	Less than high school	Married/living with partner	4.95	>3.50	118.51	>=60	never	mild/moderate	no	no	no	no	4.867
1999-2000	5631	1	1	7470.93	no	0	4.25002	Q4	27	<60	Female	Non-Hispanic White	College or above	Married/living with partner	4	>3.50	121.847	>=60	never	mild/moderate	no	yes	no	no	3.6
1999-2000	5633	2	8	1908.81	no	0	1.61875	Q3	26	<60	Male	Mexican American	College or above	Never married	2.79	>1.30to≤3.50	109.003	>=60	now	heavy	no	no	no	no	5.339
1999-2000	5634	1	11	6582.94	DM	1	4.87325	Q4	31	<60	Male	Non-Hispanic White	College or above	Married/living with partner	1.17	≤1.30	115.764	>=60	now	heavy	yes	yes	no	no	15.433
1999-2000	5635	1	8	3406.22	no	0	2.60465	Q4	78	>=60	Male	Non-Hispanic White	College or above	Married/living with partner	2.26	>1.30to≤3.50	75.6481	>=60	former	mild/moderate	yes	yes	no	no	5.146
1999-2000	5636	1	2	585.941	no	0	1.88667	Q3	32	<60	Female	Non-Hispanic White	College or above	Married/living with partner	5	>3.50	124.344	>=60	former	mild/moderate	yes	yes	no	no	4.861
1999-2000	5649	2	3	169.743	no	0	4.38554	Q4	30	<60	Female	Mexican American	Less than high school	Married/living with partner	0.85	≤1.30	134.798	>=60	never	former	no	yes	no	no	4.217
1999-2000	5650	2	4	2112.88	yes	1	1.05023	Q2	44	<60	Female	Non-Hispanic Black	College or above	Never married	3.76	>3.50	124.651	>=60	never	never	no	no	no	no	5.761
1999-2000	5651	1	8	8238.7	no	0	3.34971	Q4	54	<60	Female	Non-Hispanic White	Less than high school	Married/living with partner	4.52	>3.50	53.5076	<60	never	never	yes	yes	yes	yes	5.462
1999-2000	5653	1	9	806.409	no	0	5.03459	Q4	32	<60	Female	Non-Hispanic White	College or above	Married/living with partner	5	>3.50	132.918	>=60	never	mild/moderate	no	yes	no	no	4.302
1999-2000	5654	2	3	2736.97	DM	1	3.43697	Q4	82	>=60	Female	Non-Hispanic White	Less than high school	Married/living with partner	1.42	>1.30to≤3.50	55.4348	<60	former	mild/moderate	yes	yes	no	no	12.733
1999-2000	5678	1	12	1140.38	yes	1	0.605312	Q1	40	<60	Male	Mexican American	Less than high school	Married/living with partner	0.83	≤1.30	108.671	>=60	former	heavy	no	yes	no	no	5.639
1999-2000	5681	2	11	1756.38	yes	1	1.69868	Q3	85	>=60	Male	Non-Hispanic White	Less than high school	Married/living with partner	1.94	>1.30to≤3.50	79.2194	>=60	never	former	yes	no	no	no	5.994
1999-2000	5683	2	7	1553.6	DM	1	3.79287	Q4	76	>=60	Female	Non-Hispanic Black	Less than high school	Divorced/widowed/separated	1.8	>1.30to≤3.50	43.5034	<60	former	former	yes	yes	no	no	14.361
1999-2000	5686	1	1	11157.3	no	0	8.30641	Q4	46	<60	Male	Non-Hispanic White	College or above	Married/living with partner	0	≤1.30	104.186	>=60	former	mild/moderate	no	yes	no	no	4.883
1999-2000	5692	1	8	6135.99	no	0	0.780184	Q1	20	<60	Female	Non-Hispanic White	College or above	Never married	0.39	≤1.30	114.228	>=60	never	mild/moderate	no	no	no	no	5.09
1999-2000	5699	2	8	1948.4	no	0	1.39721	Q2	21	<60	Male	Mexican American	Less than high school	Never married	1.44	>1.30to≤3.50	112.899	>=60	now	heavy	no	no	no	no	5.133
1999-2000	5715	1	11	5998.8	no	0	3.29699	Q4	64	>=60	Female	Non-Hispanic White	High school or equivalent	Married/living with partner	1.55	>1.30to≤3.50	83.857	>=60	now	mild/moderate	yes	yes	no	no	5.383
1999-2000	5725	1	2	4192.09	yes	1	1.14651	Q2	69	>=60	Male	Non-Hispanic White	College or above	Divorced/widowed/separated	4.49	>3.50	80.5851	>=60	former	mild/moderate	yes	yes	no	no	6.111
1999-2000	5743	2	9	448.402	no	0	1.15442	Q2	29	<60	Female	Non-Hispanic White	College or above	Married/living with partner	5	>3.50	135.749	>=60	never	mild/moderate	no	yes	no	no	4.383
1999-2000	5747	2	6	824.615	yes	1	7.5462	Q4	52	<60	Female	Mexican American	Less than high school	Married/living with partner	1.09	≤1.30	102.222	>=60	never	never	yes	yes	no	no	6.05
1999-2000	5749	2	4	1332.82	DM	1	1.82176	Q3	66	>=60	Female	Non-Hispanic Black	High school or equivalent	Married/living with partner	2.81	>1.30to≤3.50	95.3198	>=60	former	mild/moderate	yes	yes	no	yes	7.339
1999-2000	5752	2	9	2548.57	DM	1	1.57987	Q3	55	<60	Female	Non-Hispanic Black	High school or equivalent	Divorced/widowed/separated	2.26	>1.30to≤3.50	115.382	>=60	never	heavy	no	yes	no	no	8.283
1999-2000	5753	1	12	503.227	no	0	2.62932	Q4	61	>=60	Male	Mexican American	Less than high school	Married/living with partner	3.39	>1.30to≤3.50	85.2434	>=60	former	mild/moderate	no	yes	no	no	5.233
1999-2000	5759	1	4	1189.06	no	0	2.5912	Q4	52	<60	Female	Mexican American	Less than high school	Married/living with partner	3.08	>1.30to≤3.50	108.047	>=60	now	mild/moderate	yes	yes	no	no	4.933
1999-2000	5761	2	6	3883.25	no	0	0.937142	Q2	52	<60	Female	Non-Hispanic Black	College or above	Never married	3.11	>1.30to≤3.50	117.839	>=60	former	mild/moderate	no	yes	no	no	5.233
1999-2000	5768	2	2	1614.82	DM	1	5.98542	Q4	29	<60	Female	Mexican American	Less than high school	Married/living with partner	0.72	≤1.30	126.993	>=60	never	former	yes	yes	no	no	5.844
1999-2000	5782	2	3	226.399	no	0	2.08423	Q3	31	<60	Female	Mexican American	College or above	Married/living with partner	2.35	>1.30to≤3.50	125.221	>=60	never	never	no	yes	no	no	4.6
1999-2000	5783	1	12	4392.85	no	0	1.03892	Q2	26	<60	Female	Non-Hispanic Black	College or above	Divorced/widowed/separated	1.44	>1.30to≤3.50	141.452	>=60	never	mild/moderate	no	no	no	no	4.5
1999-2000	5789	1	4	505.057	no	0	3.1125	Q4	69	>=60	Female	Mexican American	Less than high school	Divorced/widowed/separated	1.92	>1.30to≤3.50	69.5284	>=60	never	former	yes	yes	no	no	5.122
1999-2000	5792	2	5	8098.99	no	0	4.55941	Q4	52	<60	Female	Others	College or above	Married/living with partner	5	>3.50	91.2322	>=60	never	never	yes	yes	no	no	5.361
1999-2000	5816	1	5	4265.97	yes	1	1.93516	Q3	79	>=60	Male	Non-Hispanic White	College or above	Married/living with partner	2.53	>1.30to≤3.50	49.0273	<60	now	former	yes	yes	no	no	5.606
1999-2000	5830	1	7	1190.85	DM	1	1.85661	Q3	70	>=60	Male	Non-Hispanic Black	Less than high school	Never married	0.62	≤1.30	92.5065	>=60	now	mild/moderate	yes	yes	no	yes	7.717
1999-2000	5832	1	1	9837.99	yes	1	5.58254	Q4	39	<60	Female	Non-Hispanic White	High school or equivalent	Married/living with partner	5	>3.50	99.9558	>=60	never	former	yes	yes	no	no	5.639
1999-2000	5833	2	3	369.502	no	0	3.23935	Q4	69	>=60	Female	Mexican American	Less than high school	Married/living with partner	1.24	≤1.30	95.8844	>=60	never	former	yes	yes	no	no	5.322
1999-2000	5843	2	6	1148.7	DM	1	4.44081	Q4	56	<60	Male	Mexican American	Less than high school	Divorced/widowed/separated	0.81	≤1.30	34.723	<60	former	former	yes	yes	yes	no	20.533
1999-2000	5844	1	7	3094.84	no	0	0.901602	Q1	36	<60	Male	Mexican American	College or above	Married/living with partner	4.07	>3.50	66.3162	>=60	never	mild/moderate	yes	yes	no	no	4.761
1999-2000	5854	2	3	660.635	no	0	3.23931	Q4	23	<60	Female	Non-Hispanic White	High school or equivalent	Married/living with partner	1.78	>1.30to≤3.50	125.319	>=60	never	former	yes	yes	no	no	5.35
1999-2000	5856	1	3	2374.74	no	0	1.45146	Q2	84	>=60	Male	Non-Hispanic White	Less than high school	Married/living with partner	1.13	≤1.30	72.5259	>=60	never	former	yes	no	yes	no	5.378
1999-2000	5863	1	1	9991.18	no	0	0.908605	Q1	31	<60	Male	Non-Hispanic White	College or above	Married/living with partner	4	>3.50	83.444	>=60	never	mild/moderate	no	no	no	no	4.978
1999-2000	5865	1	4	2265.98	yes	1	1.9481	Q3	49	<60	Female	Mexican American	College or above	Divorced/widowed/separated	1.56	>1.30to≤3.50	104.399	>=60	never	mild/moderate	no	yes	no	no	5.65
1999-2000	5868	1	7	2784.78	no	0	1.23698	Q2	47	<60	Female	Non-Hispanic Black	Less than high school	Married/living with partner	3.59	>3.50	108.93	>=60	now	mild/moderate	yes	no	no	no	4.794
1999-2000	5881	2	7	12503.2	yes	1	1.86187	Q3	80	>=60	Female	Non-Hispanic White	High school or equivalent	Divorced/widowed/separated	0.96	≤1.30	31.0307	<60	former	former	yes	no	yes	no	5.683
1999-2000	5894	2	8	5058.11	DM	1	2.69634	Q4	64	>=60	Male	Non-Hispanic White	College or above	Married/living with partner	2.67	>1.30to≤3.50	29.3239	<60	former	former	yes	yes	yes	yes	11.933
1999-2000	5896	2	9	2491.91	no	0	1.05145	Q2	36	<60	Female	Non-Hispanic Black	High school or equivalent	Never married	1.78	>1.30to≤3.50	131.857	>=60	now	never	no	yes	no	no	4.861
1999-2000	5903	2	1	7104.14	yes	1	3.01911	Q4	48	<60	Female	Non-Hispanic White	College or above	Divorced/widowed/separated	0.42	≤1.30	111.126	>=60	former	heavy	yes	yes	no	no	5.433
1999-2000	5908	1	4	1409.39	yes	1	2.11895	Q3	49	<60	Male	Mexican American	Less than high school	Married/living with partner	1.41	>1.30to≤3.50	102.014	>=60	former	former	no	yes	no	no	5.622
1999-2000	5913	2	1	634.183	no	0	1.70043	Q3	27	<60	Female	Non-Hispanic White	College or above	Married/living with partner	1.5	>1.30to≤3.50	121.847	>=60	never	mild/moderate	no	no	no	no	4.761
1999-2000	5914	1	5	2212.66	yes	1	1.78797	Q3	63	>=60	Female	Non-Hispanic Black	Less than high school	Married/living with partner	0.87	≤1.30	57.9035	<60	never	never	yes	yes	no	no	6.056
1999-2000	5919	1	5	4369.2	no	0	0.627937	Q1	73	>=60	Male	Non-Hispanic White	High school or equivalent	Married/living with partner	3.39	>1.30to≤3.50	86.1867	>=60	former	mild/moderate	no	yes	no	no	4.829
1999-2000	5924	1	10	2576.84	no	0	2.22982	Q3	82	>=60	Female	Others	Less than high school	Divorced/widowed/separated	0.54	≤1.30	82.7985	>=60	never	never	yes	yes	no	no	5.328
1999-2000	5926	2	6	1927.72	no	0	1.10804	Q2	21	<60	Male	Mexican American	Less than high school	Married/living with partner	2.19	>1.30to≤3.50	124.188	>=60	never	mild/moderate	no	no	no	no	5.539
1999-2000	5929	3	1	2384.3	no	0	2.76536	Q4	34	<60	Female	Non-Hispanic Black	College or above	Married/living with partner	1.41	>1.30to≤3.50	133.722	>=60	former	mild/moderate	no	yes	no	no	4.8
1999-2000	5942	2	10	5953.47	yes	1	4.02936	Q4	65	>=60	Male	Non-Hispanic White	College or above	Married/living with partner	2.49	>1.30to≤3.50	59.3895	<60	former	former	no	yes	no	no	5.044
1999-2000	5949	2	12	7594.75	no	0	1.02344	Q2	59	<60	Female	Non-Hispanic White	College or above	Married/living with partner	5	>3.50	86.8546	>=60	former	mild/moderate	no	yes	no	no	4.556
1999-2000	5953	1	7	6232.71	no	0	1.16746	Q2	22	<60	Female	Non-Hispanic White	High school or equivalent	Married/living with partner	2.67	>1.30to≤3.50	133.393	>=60	former	mild/moderate	no	yes	no	no	5.389
1999-2000	5960	1	11	8727.46	no	0	2.95651	Q4	40	<60	Female	Non-Hispanic White	High school or equivalent	Divorced/widowed/separated	1.25	≤1.30	99.2561	>=60	former	former	no	yes	no	no	4.578
1999-2000	5961	1	7	1185.37	DM	1	4.47673	Q4	63	>=60	Female	Non-Hispanic Black	Less than high school	Divorced/widowed/separated	4.01	>3.50	97.3499	>=60	former	former	no	yes	no	no	11.017
1999-2000	5962	1	10	2386.06	DM	1	6.32833	Q4	81	>=60	Female	Non-Hispanic White	High school or equivalent	Married/living with partner	3.11	>1.30to≤3.50	63.9077	>=60	never	former	yes	yes	no	yes	8.65
1999-2000	5967	1	9	3125.72	no	0	2.80251	Q4	33	<60	Male	Non-Hispanic Black	Less than high school	Married/living with partner	4.85	>3.50	119.964	>=60	never	mild/moderate	yes	yes	no	no	5.346
1999-2000	5968	2	11	1111.85	DM	1	2.60327	Q4	68	>=60	Male	Non-Hispanic Black	Less than high school	Married/living with partner	1.8	>1.30to≤3.50	67.2243	>=60	never	heavy	yes	yes	no	no	24.702
1999-2000	5976	1	4	1449.19	yes	1	2.79915	Q4	47	<60	Male	Mexican American	Less than high school	Married/living with partner	1.34	>1.30to≤3.50	108.953	>=60	now	former	yes	yes	no	no	5.244
1999-2000	5991	2	2	161.541	no	0	1.53381	Q3	32	<60	Female	Mexican American	Less than high school	Married/living with partner	0.54	≤1.30	132.918	>=60	never	former	no	yes	no	no	4.222
1999-2000	5994	1	8	1982.28	no	0	1.17655	Q2	27	<60	Female	Mexican American	College or above	Married/living with partner	5	>3.50	108.747	>=60	never	mild/moderate	no	no	no	no	4.85
1999-2000	6000	2	3	8460.45	DM	1	4.63522	Q4	77	>=60	Female	Non-Hispanic White	Less than high school	Married/living with partner	2.4	>1.30to≤3.50	57.4164	<60	never	never	yes	yes	no	no	9.206
1999-2000	6008	2	12	7279	no	0	1.76854	Q3	58	<60	Female	Non-Hispanic White	Less than high school	Married/living with partner	5	>3.50	103.587	>=60	never	never	no	yes	no	no	5.3
1999-2000	6015	2	9	1682.71	DM	1	4.1504	Q4	54	<60	Male	Non-Hispanic Black	College or above	Married/living with partner	1.2	≤1.30	103.51	>=60	never	former	no	yes	no	no	8.228
1999-2000	6019	1	1	9364.1	yes	1	1.73948	Q3	52	<60	Female	Non-Hispanic White	Less than high school	Married/living with partner	1.6	>1.30to≤3.50	102.222	>=60	former	mild/moderate	no	no	no	no	5.961
1999-2000	6025	2	7	2294.74	yes	1	0.832199	Q1	50	<60	Male	Others	Less than high school	Never married	0.96	≤1.30	92.0913	>=60	former	former	no	yes	no	yes	6.339
1999-2000	6027	2	7	6418.67	yes	1	1.00927	Q2	55	<60	Female	Others	Less than high school	Married/living with partner	4	>3.50	89.3297	>=60	never	former	yes	yes	no	yes	5.689
1999-2000	6030	2	1	8422.41	no	0	1.62502	Q3	58	<60	Male	Non-Hispanic White	Less than high school	Married/living with partner	2.49	>1.30to≤3.50	100.851	>=60	former	former	no	yes	no	no	5.372
1999-2000	6037	1	6	1233.29	yes	1	1.16993	Q2	45	<60	Male	Mexican American	Less than high school	Divorced/widowed/separated	3.97	>3.50	104.921	>=60	now	mild/moderate	no	yes	no	no	5.678
1999-2000	6039	2	8	9692.07	DM	1	9.67459	Q4	42	<60	Male	Non-Hispanic White	College or above	Never married	2.75	>1.30to≤3.50	112.848	>=60	never	never	yes	yes	no	no	9.628
1999-2000	6051	2	7	946.582	DM	1	0.566733	Q1	65	>=60	Male	Non-Hispanic Black	College or above	Married/living with partner	0.28	≤1.30	95.8133	>=60	never	mild/moderate	yes	no	no	no	5.378
1999-2000	6053	2	6	343.608	no	0	7.36903	Q4	29	<60	Female	Mexican American	Less than high school	Married/living with partner	2.7	>1.30to≤3.50	126.993	>=60	never	never	no	yes	no	no	4.711
1999-2000	6054	2	3	969.283	yes	1	2.27123	Q3	48	<60	Female	Mexican American	High school or equivalent	Married/living with partner	3.18	>1.30to≤3.50	93.832	>=60	never	never	yes	yes	no	no	5.272
1999-2000	6063	1	8	4193.24	yes	1	2.15008	Q3	66	>=60	Male	Non-Hispanic White	College or above	Married/living with partner	5	>3.50	82.3013	>=60	now	mild/moderate	no	yes	no	no	6.456
1999-2000	6075	1	9	3107.99	no	0	1.94561	Q3	38	<60	Male	Non-Hispanic Black	College or above	Married/living with partner	3.59	>3.50	102.562	>=60	never	mild/moderate	no	yes	no	no	5.251
1999-2000	6078	1	9	8507.4	no	0	2.049	Q3	23	<60	Male	Non-Hispanic White	College or above	Never married	4.25	>3.50	122.455	>=60	never	mild/moderate	no	yes	no	no	4.913
1999-2000	6083	1	10	4366.47	no	0	1.91375	Q3	40	<60	Male	Non-Hispanic White	College or above	Married/living with partner	1.57	>1.30to≤3.50	98.793	>=60	never	mild/moderate	no	yes	no	no	4.967
1999-2000	6085	1	1	7620.87	yes	1	5.5447	Q4	54	<60	Male	Non-Hispanic White	College or above	Married/living with partner	5	>3.50	64.1606	>=60	now	mild/moderate	yes	yes	yes	yes	6.161
1999-2000	6086	2	3	7926.61	no	0	2.15126	Q3	57	<60	Female	Non-Hispanic White	High school or equivalent	Married/living with partner	5	>3.50	88.0835	>=60	never	mild/moderate	no	yes	no	no	5.2
1999-2000	6102	2	4	2445.03	yes	1	2.00843	Q3	42	<60	Female	Non-Hispanic Black	College or above	Married/living with partner	5	>3.50	126.415	>=60	never	never	no	yes	no	no	5.172
1999-2000	6110	1	5	817.299	no	0	3.28352	Q4	31	<60	Female	Non-Hispanic White	College or above	Married/living with partner	5	>3.50	125.221	>=60	never	former	no	yes	no	no	5.401
1999-2000	6122	2	1	8348.9	no	0	2.18177	Q3	59	<60	Female	Non-Hispanic White	Less than high school	Divorced/widowed/separated	2.49	>1.30to≤3.50	97.3172	>=60	former	mild/moderate	yes	yes	no	no	5.378
1999-2000	6124	3	1	3683.73	no	0	2.02028	Q3	61	>=60	Female	Others	Less than high school	Divorced/widowed/separated	1.13	≤1.30	73.5475	>=60	never	heavy	yes	yes	no	yes	4.978
1999-2000	6147	3	1	3071.8	no	0	1.58829	Q3	70	>=60	Male	Non-Hispanic White	College or above	Married/living with partner	5	>3.50	80.021	>=60	now	former	yes	yes	no	no	5.407
1999-2000	6148	1	11	2409.38	DM	1	2.37546	Q3	70	>=60	Male	Others	College or above	Married/living with partner	0.8	≤1.30	70.859	>=60	former	former	no	yes	no	no	4.911
1999-2000	6153	2	3	2117.7	no	0	1.44176	Q2	32	<60	Male	Mexican American	College or above	Divorced/widowed/separated	3.18	>1.30to≤3.50	104.504	>=60	never	mild/moderate	no	yes	no	no	4.978
1999-2000	6157	2	6	9425.76	no	0	1.97954	Q3	38	<60	Female	Non-Hispanic White	College or above	Married/living with partner	5	>3.50	112.786	>=60	former	mild/moderate	no	yes	no	no	5.111
1999-2000	6162	2	1	3648.03	DM	1	1.9654	Q3	72	>=60	Male	Non-Hispanic White	College or above	Married/living with partner	5	>3.50	78.9046	>=60	former	mild/moderate	yes	yes	yes	no	7.094
1999-2000	6168	1	4	2697.54	yes	1	1.45202	Q2	21	<60	Male	Mexican American	Less than high school	Married/living with partner	1.27	≤1.30	130.785	>=60	never	mild/moderate	no	yes	no	no	5.811
1999-2000	6183	2	13	381.503	yes	1	0.977917	Q2	62	>=60	Male	Mexican American	Less than high school	Married/living with partner	2.4	>1.30to≤3.50	93.1105	>=60	never	mild/moderate	yes	yes	no	no	5.811
1999-2000	6189	1	13	250.863	no	0	2.5601	Q3	67	>=60	Female	Mexican American	College or above	Married/living with partner	4.03	>3.50	82.1083	>=60	never	never	yes	yes	no	no	5.089
1999-2000	6190	2	5	2993.64	no	0	2.33684	Q3	34	<60	Female	Non-Hispanic Black	Less than high school	Married/living with partner	0.45	≤1.30	102.491	>=60	never	mild/moderate	no	yes	no	no	5.239
1999-2000	6197	1	10	8607.35	no	0	1.3217	Q2	29	<60	Female	Non-Hispanic White	College or above	Married/living with partner	5	>3.50	92.0857	>=60	never	mild/moderate	no	no	no	no	4.983
1999-2000	6199	1	8	3373.47	no	0	4.44085	Q4	54	<60	Male	Non-Hispanic White	College or above	Divorced/widowed/separated	0.72	≤1.30	64.1606	>=60	never	former	yes	yes	no	no	5.389
1999-2000	6201	2	7	3386.07	yes	1	2.18024	Q3	70	>=60	Male	Others	Less than high school	Married/living with partner	1.07	≤1.30	70.859	>=60	never	mild/moderate	yes	yes	no	no	5.733
1999-2000	6210	1	4	2813.23	yes	1	0.642332	Q1	21	<60	Male	Mexican American	College or above	Never married	0.82	≤1.30	99.9729	>=60	never	mild/moderate	no	no	no	no	6.272
1999-2000	6212	3	1	1635.94	yes	1	4.31382	Q4	82	>=60	Male	Non-Hispanic White	College or above	Married/living with partner	1.81	>1.30to≤3.50	80.9065	>=60	former	mild/moderate	no	yes	yes	no	5.679
1999-2000	6220	1	1	7694.26	no	0	1.50823	Q2	23	<60	Male	Non-Hispanic White	Less than high school	Married/living with partner	1.4	>1.30to≤3.50	98.5781	>=60	never	mild/moderate	no	no	no	no	5.506
1999-2000	6222	2	6	253.975	yes	1	3.56489	Q4	61	>=60	Female	Mexican American	College or above	Divorced/widowed/separated	1.5	>1.30to≤3.50	73.5475	>=60	never	never	yes	yes	no	no	5.639
1999-2000	6223	2	5	2561.77	no	0	0.627908	Q1	45	<60	Male	Non-Hispanic Black	Less than high school	Married/living with partner	2.4	>1.30to≤3.50	79.0121	>=60	now	heavy	no	no	no	no	5.111
1999-2000	6226	1	1	3033.77	yes	1	5.10475	Q4	83	>=60	Male	Non-Hispanic White	College or above	Divorced/widowed/separated	1.2	≤1.30	43.7102	<60	never	former	yes	yes	yes	no
1999-2000	6242	2	1	7787.59	no	0	0.895198	Q1	23	<60	Male	Non-Hispanic White	College or above	Never married	5	>3.50	122.455	>=60	never	never	no	yes	no	no	4.844
1999-2000	6247	2	8	1056.45	no	0	0.994411	Q2	61	>=60	Male	Non-Hispanic Black	Less than high school	Married/living with partner	1.07	≤1.30	64.3161	>=60	former	former	yes	yes	yes	yes	5.461
1999-2000	6249	1	7	6348.52	yes	1	2.11275	Q3	70	>=60	Female	Others	Less than high school	Divorced/widowed/separated	0.17	≤1.30	95.2133	>=60	never	former	yes	yes	no	no	5.694
1999-2000	6256	2	4	2112.88	no	0	0.851161	Q1	52	<60	Female	Non-Hispanic Black	High school or equivalent	Divorced/widowed/separated	3.53	>3.50	117.839	>=60	never	never	yes	no	no	no	4.994
1999-2000	6260	2	1	2040.47	yes	1	3.52134	Q4	70	>=60	Male	Non-Hispanic White	High school or equivalent	Married/living with partner	0.92	≤1.30	80.021	>=60	never	never	no	yes	yes	no	5.972
1999-2000	6266	2	6	3701.2	yes	1	1.64756	Q3	79	>=60	Male	Non-Hispanic White	College or above	Married/living with partner	1.6	>1.30to≤3.50	66.5179	>=60	former	mild/moderate	yes	yes	no	no	5.656
1999-2000	6270	2	6	441.518	no	0	0.761165	Q1	60	>=60	Male	Mexican American	Less than high school	Divorced/widowed/separated	0.72	≤1.30	94.4279	>=60	never	heavy	no	yes	no	no	5.278
1999-2000	6283	1	3	302.239	yes	1	1.83375	Q3	79	>=60	Male	Mexican American	Less than high school	Married/living with partner	0.77	≤1.30	87.0191	>=60	never	never	yes	yes	no	no	6.122
1999-2000	6287	1	5	4248.91	DM	1	5.79189	Q4	53	<60	Female	Others	Less than high school	Divorced/widowed/separated	1.07	≤1.30	90.5936	>=60	never	never	yes	yes	yes	yes	13.272
1999-2000	6303	2	4	922.873	no	0	0.98816	Q2	73	>=60	Male	Non-Hispanic Black	College or above	Married/living with partner	4.44	>3.50	80.2069	>=60	former	mild/moderate	yes	no	no	no	4.733
1999-2000	6304	1	4	681.797	yes	1	6.48253	Q4	71	>=60	Female	Mexican American	Less than high school	Married/living with partner	2.21	>1.30to≤3.50	79.8333	>=60	never	never	yes	yes	no	no	5.956
1999-2000	6312	1	1	7694.26	no	0	11.8864	Q4	26	<60	Male	Non-Hispanic White	High school or equivalent	Divorced/widowed/separated	5	>3.50	109.003	>=60	never	heavy	yes	yes	no	no	5.128
1999-2000	6325	1	5	2086.86	no	0	1.35721	Q2	27	<60	Female	Mexican American	College or above	Married/living with partner	3.11	>1.30to≤3.50	121.847	>=60	now	heavy	no	yes	no	no	4.846
1999-2000	6326	1	2	4781.35	no	0	1.22454	Q2	32	<60	Male	Non-Hispanic Black	Less than high school	Never married	1.58	>1.30to≤3.50	78.8481	>=60	never	never	no	yes	no	no	4.439
1999-2000	6327	1	11	2477.25	DM	1	3.23333	Q4	78	>=60	Male	Non-Hispanic White	High school or equivalent	Married/living with partner	1.6	>1.30to≤3.50	66.9868	>=60	former	never	yes	yes	yes	no	10.15
1999-2000	6337	3	1	8774.44	no	0	2.9032	Q4	47	<60	Male	Non-Hispanic White	College or above	Married/living with partner	5	>3.50	83.2842	>=60	never	mild/moderate	no	yes	no	no	5.468
1999-2000	6339	1	3	583.967	DM	1	2.05252	Q3	62	>=60	Male	Mexican American	Less than high school	Married/living with partner	0.85	≤1.30	104.04	>=60	former	former	yes	yes	yes	no	8.311
1999-2000	6348	1	10	1132.87	yes	1	0.801276	Q1	51	<60	Male	Mexican American	Less than high school	Married/living with partner	1.17	≤1.30	105.934	>=60	never	heavy	yes	no	no	no	5.644
1999-2000	6349	1	10	2206.9	no	0	2.10655	Q3	38	<60	Male	Mexican American	Less than high school	Married/living with partner	2.38	>1.30to≤3.50	131.972	>=60	former	mild/moderate	no	yes	no	no	5.411
1999-2000	6355	2	6	253.975	yes	1	3.06674	Q4	61	>=60	Female	Mexican American	College or above	Divorced/widowed/separated	2.11	>1.30to≤3.50	95.9595	>=60	never	never	yes	yes	no	no	5.967
1999-2000	6376	1	4	260.724	no	0	2.39755	Q3	80	>=60	Male	Mexican American	College or above	Divorced/widowed/separated	0.84	≤1.30	66.0523	>=60	now	mild/moderate	yes	yes	no	no	5.467
1999-2000	6379	2	2	374.66	yes	1	4.17652	Q4	71	>=60	Female	Mexican American	Less than high school	Married/living with partner	1.04	≤1.30	89.4501	>=60	never	never	yes	yes	no	no	6.906
1999-2000	6401	2	12	7772.35	no	0	2.51657	Q3	20	<60	Male	Non-Hispanic White	High school or equivalent	Never married	3.88	>3.50	125.063	>=60	now	heavy	no	yes	no	no	4.794
1999-2000	6414	2	5	1146.76	yes	1	1.95038	Q3	67	>=60	Male	Non-Hispanic Black	Less than high school	Divorced/widowed/separated	1.1	≤1.30	45.0111	<60	never	mild/moderate	yes	no	yes	no	6.128
1999-2000	6419	1	7	3924.25	yes	1	1.30712	Q2	69	>=60	Female	Non-Hispanic White	College or above	Married/living with partner	1.65	>1.30to≤3.50	53.7816	<60	never	mild/moderate	yes	yes	no	yes	5.839
1999-2000	6435	1	7	2186.14	no	0	0.570481	Q1	49	<60	Male	Non-Hispanic Black	Less than high school	Married/living with partner	1.41	>1.30to≤3.50	94.9357	>=60	now	mild/moderate	no	yes	no	no	5.206
1999-2000	6437	1	11	5820.23	no	0	0.890102	Q1	51	<60	Female	Non-Hispanic White	Less than high school	Divorced/widowed/separated	0.32	≤1.30	68.9217	>=60	now	heavy	no	yes	no	no	5.172
1999-2000	6441	1	13	1670.46	no	0	0.863924	Q1	31	<60	Female	Mexican American	College or above	Never married	2.47	>1.30to≤3.50	125.221	>=60	former	heavy	no	yes	no	no	4.883
1999-2000	6445	1	12	1996.29	yes	1	4.54755	Q4	81	>=60	Male	Non-Hispanic White	High school or equivalent	Married/living with partner	1.81	>1.30to≤3.50	53.076	<60	former	heavy	yes	yes	yes	no	6.3
1999-2000	6448	2	9	1728.69	yes	1	4.28992	Q4	80	>=60	Female	Non-Hispanic White	Less than high school	Divorced/widowed/separated	0.89	≤1.30	49.7824	<60	former	mild/moderate	yes	yes	no	no	5.806
1999-2000	6467	2	9	1963.06	no	0	1.80965	Q3	41	<60	Female	Non-Hispanic Black	College or above	Divorced/widowed/separated	5	>3.50	97.5728	>=60	now	mild/moderate	no	yes	no	no	5.117
1999-2000	6471	1	12	2516.05	no	0	1.03527	Q2	37	<60	Male	Mexican American	High school or equivalent	Married/living with partner	2.53	>1.30to≤3.50	100.897	>=60	never	heavy	yes	yes	no	no	5.039
1999-2000	6477	2	1	9283.74	no	0	3.8615	Q4	35	<60	Male	Non-Hispanic White	High school or equivalent	Married/living with partner	1.73	>1.30to≤3.50	73.3217	>=60	former	heavy	no	yes	no	no	5.433
1999-2000	6486	2	12	2549.89	DM	1	4.52556	Q4	54	<60	Male	Non-Hispanic White	College or above	Divorced/widowed/separated	0.7	≤1.30	79.288	>=60	now	heavy	no	yes	no	no	8.078
1999-2000	6493	2	12	7827.08	no	0	1.22689	Q2	54	<60	Male	Non-Hispanic White	Less than high school	Married/living with partner	5	>3.50	98.4928	>=60	now	former	no	no	no	no	5.156
1999-2000	6499	2	12	5064.88	no	0	0.74562	Q1	74	>=60	Female	Non-Hispanic White	College or above	Divorced/widowed/separated	5	>3.50	51.9254	<60	never	mild/moderate	yes	yes	no	no	5.194
1999-2000	6515	1	12	704.915	no	0	1.02802	Q2	34	<60	Female	Non-Hispanic White	High school or equivalent	Married/living with partner	2.22	>1.30to≤3.50	131.064	>=60	now	heavy	no	no	no	no	3.744
1999-2000	6522	2	3	2217.89	no	0	0.564809	Q1	20	<60	Male	Mexican American	High school or equivalent	Never married	2.01	>1.30to≤3.50	125.063	>=60	never	former	no	no	no	no	4.367
1999-2000	6533	2	8	8551.92	no	0	0.639233	Q1	30	<60	Female	Non-Hispanic White	College or above	Married/living with partner	5	>3.50	106.479	>=60	former	mild/moderate	no	no	no	no	4.911
1999-2000	6534	1	13	294.593	yes	1	6.10217	Q4	68	>=60	Male	Mexican American	Less than high school	Married/living with partner	1.8	>1.30to≤3.50	106.896	>=60	former	mild/moderate	yes	yes	yes	no	6.55
1999-2000	6539	2	8	9197.19	yes	1	0.480745	Q1	47	<60	Male	Non-Hispanic White	College or above	Married/living with partner	5	>3.50	83.2842	>=60	former	mild/moderate	yes	yes	no	no	5.839
1999-2000	6548	1	2	12984.4	no	0	0.841235	Q1	37	<60	Male	Others	College or above	Never married	2.03	>1.30to≤3.50	116.882	>=60	now	heavy	no	no	no	no	4.489
1999-2000	6553	2	12	375.199	yes	1	1.7131	Q3	68	>=60	Female	Mexican American	Less than high school	Divorced/widowed/separated	1.07	≤1.30	81.5335	>=60	never	former	no	no	no	no	6.178
1999-2000	6557	2	3	1833.53	yes	1	3.45758	Q4	80	>=60	Male	Non-Hispanic White	College or above	Married/living with partner	2.4	>1.30to≤3.50	74.5927	>=60	former	former	yes	yes	yes	yes	6.389
1999-2000	6578	2	6	10200.5	no	0	3.56483	Q4	47	<60	Male	Non-Hispanic White	College or above	Married/living with partner	4.55	>3.50	74.5733	>=60	former	mild/moderate	no	yes	no	no	4.628
1999-2000	6579	2	12	2607.86	yes	1	1.17886	Q2	55	<60	Male	Non-Hispanic White	Less than high school	Married/living with partner	0.72	≤1.30	97.8034	>=60	former	former	yes	yes	no	no	5.161
1999-2000	6581	2	12	10049.9	no	0	0.970911	Q2	34	<60	Female	Non-Hispanic White	High school or equivalent	Married/living with partner	2.26	>1.30to≤3.50	103.529	>=60	never	mild/moderate	no	yes	no	no	4.494
1999-2000	6605	3	1	5122.52	yes	1	1.44788	Q2	57	<60	Female	Others	High school or equivalent	Divorced/widowed/separated	1.6	>1.30to≤3.50	88.0835	>=60	never	former	no	no	no	no	6.033
1999-2000	6614	2	8	1548.95	DM	1	1.62557	Q3	82	>=60	Male	Non-Hispanic White	College or above	Divorced/widowed/separated	1.92	>1.30to≤3.50	73.552	>=60	former	former	yes	no	no	no	6.25
1999-2000	6618	1	9	1046.11	yes	1	0.442684	Q1	67	>=60	Male	Non-Hispanic Black	Less than high school	Married/living with partner	1.94	>1.30to≤3.50	103.923	>=60	never	mild/moderate	no	yes	no	no	5.973
1999-2000	6637	2	6	4664.47	no	0	2.12877	Q3	57	<60	Female	Non-Hispanic White	College or above	Married/living with partner	0.63	≤1.30	98.6941	>=60	former	mild/moderate	yes	yes	no	no	5.256
1999-2000	6642	2	3	3787.73	no	0	0.632091	Q1	75	>=60	Male	Non-Hispanic White	College or above	Married/living with partner	2.67	>1.30to≤3.50	84.9843	>=60	now	mild/moderate	yes	yes	yes	yes	5.556
1999-2000	6661	2	3	5405.25	DM	1	10.6487	Q4	63	>=60	Female	Non-Hispanic White	High school or equivalent	Married/living with partner	1.1	≤1.30	84.4481	>=60	former	former	yes	yes	no	no	8.478
1999-2000	6670	2	3	875.974	no	0	2.56755	Q4	52	<60	Female	Mexican American	Less than high school	Married/living with partner	1.17	≤1.30	91.2322	>=60	never	never	no	yes	no	no	5.467
1999-2000	6671	1	7	2660.18	no	0	0.342779	Q1	43	<60	Female	Non-Hispanic Black	Less than high school	Married/living with partner	0.85	≤1.30	112.034	>=60	never	former	no	no	no	no	4.789
1999-2000	6673	1	10	1746.95	DM	1	1.69343	Q3	79	>=60	Female	Non-Hispanic Black	Less than high school	Divorced/widowed/separated	0.72	≤1.30	29.0682	<60	never	former	yes	yes	yes	no	7.656
1999-2000	6683	2	10	1138.55	no	0	1.23735	Q2	42	<60	Female	Mexican American	Less than high school	Married/living with partner	5	>3.50	109.661	>=60	never	never	no	yes	no	no	5.117
1999-2000	6686	3	1	954.378	yes	1	1.03273	Q2	63	>=60	Female	Non-Hispanic Black	High school or equivalent	Divorced/widowed/separated	0.71	≤1.30	73.0285	>=60	now	mild/moderate	yes	no	no	no	5.817
1999-2000	6692	1	8	8402.08	no	0	0.590432	Q1	43	<60	Female	Non-Hispanic White	College or above	Married/living with partner	5	>3.50	97.1863	>=60	never	mild/moderate	no	no	no	no	5.34
1999-2000	6703	2	7	3067.16	no	0	1.50503	Q2	74	>=60	Male	Others	College or above	Divorced/widowed/separated	0.9	≤1.30	85.5834	>=60	now	heavy	no	yes	no	no	4.483
1999-2000	6711	1	8	2188.84	no	0	2.20731	Q3	84	>=60	Female	Non-Hispanic White	College or above	Divorced/widowed/separated	5	>3.50	48.403	<60	now	mild/moderate	yes	yes	no	yes	5.013
1999-2000	6715	1	11	3373.47	yes	1	1.07759	Q2	51	<60	Male	Non-Hispanic White	College or above	Married/living with partner	0.81	≤1.30	91.4467	>=60	now	former	no	yes	no	yes	5.778
1999-2000	6718	3	1	5380.5	no	0	1.68907	Q3	39	<60	Female	Others	High school or equivalent	Married/living with partner	0.84	≤1.30	111.997	>=60	never	former	no	yes	no	no	4.428
1999-2000	6720	2	1	7369.15	yes	1	1.44435	Q2	54	<60	Male	Non-Hispanic White	High school or equivalent	Married/living with partner	4.44	>3.50	70.995	>=60	now	mild/moderate	yes	yes	no	no	5.022
1999-2000	6732	1	6	463.498	no	0	1.53701	Q3	64	>=60	Male	Mexican American	Less than high school	Married/living with partner	5	>3.50	83.4657	>=60	former	heavy	yes	yes	no	no	5.272
1999-2000	6757	2	9	1986.45	no	0	2.93333	Q4	39	<60	Female	Non-Hispanic Black	Less than high school	Divorced/widowed/separated	1.41	>1.30to≤3.50	145.873	>=60	now	heavy	no	yes	no	no	4.917
1999-2000	6765	2	12	3015.79	yes	1	0.534399	Q1	24	<60	Male	Non-Hispanic Black	Less than high school	Never married	5	>3.50	113.161	>=60	never	never	no	no	no	no	6.4
1999-2000	6769	1	2	3967.6	no	0	1.48327	Q2	23	<60	Male	Non-Hispanic Black	College or above	Never married	2.23	>1.30to≤3.50	102.04	>=60	now	mild/moderate	no	yes	no	no	5.017
1999-2000	6773	1	4	2481.99	no	0	1.41543	Q2	38	<60	Male	Mexican American	High school or equivalent	Married/living with partner	1.06	≤1.30	71.7927	>=60	now	heavy	no	yes	no	no	4.689
1999-2000	6775	2	4	3783.68	DM	1	5.38336	Q4	78	>=60	Male	Non-Hispanic White	High school or equivalent	Married/living with partner	2.26	>1.30to≤3.50	28.0824	<60	former	former	no	yes	yes	yes	7.033
1999-2000	6801	2	3	4782.32	yes	1	2.18894	Q3	69	>=60	Female	Non-Hispanic White	College or above	Married/living with partner	2.67	>1.30to≤3.50	80.9628	>=60	now	mild/moderate	yes	yes	yes	no	6.65
1999-2000	6810	2	6	1908.14	no	0	1.07949	Q2	31	<60	Female	Mexican American	High school or equivalent	Never married	5	>3.50	105.734	>=60	never	mild/moderate	no	no	no	no	4.667
1999-2000	6812	2	5	6992.25	no	0	0.991846	Q2	53	<60	Male	Non-Hispanic White	College or above	Married/living with partner	3.59	>3.50	71.4955	>=60	former	former	no	no	yes	no	5.4
1999-2000	6818	2	13	841.095	no	0	2.62581	Q4	40	<60	Female	Mexican American	College or above	Married/living with partner	3.8	>3.50	99.2561	>=60	former	mild/moderate	yes	yes	no	no	4.811
1999-2000	6822	1	1	7577.78	no	0	0.970962	Q2	29	<60	Female	Non-Hispanic White	High school or equivalent	Married/living with partner	1.06	≤1.30	120.147	>=60	now	mild/moderate	no	no	no	no	5.383
1999-2000	6844	1	1	10549.4	DM	1	10.8941	Q4	42	<60	Male	Non-Hispanic White	College or above	Married/living with partner	5	>3.50	97.4148	>=60	never	mild/moderate	yes	yes	yes	no	7.733
1999-2000	6845	2	3	1108.69	yes	1	2.33197	Q3	59	<60	Male	Mexican American	Less than high school	Married/living with partner	1.07	≤1.30	95.0935	>=60	never	former	yes	yes	no	no	6.189
1999-2000	6852	2	4	2847.1	no	0	0.926034	Q2	31	<60	Female	Non-Hispanic Black	Less than high school	Never married	1.67	>1.30to≤3.50	121.888	>=60	now	heavy	no	no	no	no	4.889
1999-2000	6861	1	9	2888.04	DM	1	5.84777	Q4	51	<60	Male	Non-Hispanic Black	Less than high school	Married/living with partner	3.16	>1.30to≤3.50	122.463	>=60	now	former	yes	yes	yes	no	14.899
1999-2000	6862	1	11	6391.72	no	0	1.01913	Q2	38	<60	Male	Non-Hispanic White	High school or equivalent	Married/living with partner	1.13	≤1.30	88.7195	>=60	former	mild/moderate	no	no	no	no	5.567
1999-2000	6865	2	9	5174.41	DM	1	2.03003	Q3	38	<60	Female	Others	College or above	Married/living with partner	1	≤1.30	100.66	>=60	never	former	no	yes	no	no	10.161
1999-2000	6867	3	1	2075.93	no	0	0.772238	Q1	85	>=60	Male	Non-Hispanic White	College or above	Married/living with partner	5	>3.50	63.7726	>=60	former	mild/moderate	yes	no	no	no	5.139
1999-2000	6869	1	5	9036.35	yes	1	4.31108	Q4	27	<60	Male	Non-Hispanic White	Less than high school	Married/living with partner	3.11	>1.30to≤3.50	119.062	>=60	now	heavy	no	yes	no	no	5.817
1999-2000	6879	2	12	10026.1	no	0	1.30848	Q2	45	<60	Male	Non-Hispanic White	College or above	Divorced/widowed/separated	5	>3.50	110.494	>=60	now	heavy	no	no	no	no	5.267
1999-2000	6894	2	6	1066.74	DM	1	1.7923	Q3	56	<60	Male	Mexican American	Less than high school	Married/living with partner	1.6	>1.30to≤3.50	102.278	>=60	former	mild/moderate	no	no	no	no	13.139
1999-2000	6896	1	1	7983.34	yes	1	2.09389	Q3	57	<60	Male	Non-Hispanic White	College or above	Married/living with partner	5	>3.50	87.6725	>=60	former	mild/moderate	no	no	no	no	6.128
1999-2000	6898	2	2	902.515	no	0	5.48247	Q4	45	<60	Female	Mexican American	Less than high school	Married/living with partner	1.59	>1.30to≤3.50	107.374	>=60	never	heavy	yes	yes	no	no	5.306
1999-2000	6899	2	6	2127.77	no	0	0.77105	Q1	37	<60	Male	Mexican American	Less than high school	Married/living with partner	2.87	>1.30to≤3.50	116.882	>=60	never	mild/moderate	no	yes	no	no	5.056
1999-2000	6906	1	10	1754.46	yes	1	1.67412	Q3	81	>=60	Male	Non-Hispanic White	College or above	Married/living with partner	4.27	>3.50	40.8839	<60	former	former	yes	no	no	no	5.778
1999-2000	6910	1	11	9470.75	no	0	1.46069	Q2	55	<60	Male	Non-Hispanic White	Less than high school	Divorced/widowed/separated	2.38	>1.30to≤3.50	97.8034	>=60	now	heavy	no	yes	no	no	5.483
1999-2000	6915	1	9	746.071	no	0	1.53635	Q3	26	<60	Female	Non-Hispanic White	College or above	Married/living with partner	3.59	>3.50	138.64	>=60	never	mild/moderate	no	yes	no	no	4.524
1999-2000	6916	1	11	11720.7	no	0	0.966935	Q2	31	<60	Male	Non-Hispanic White	College or above	Married/living with partner	1.82	>1.30to≤3.50	93.1911	>=60	never	former	yes	no	no	no	5.439
1999-2000	6918	1	1	7208.01	yes	1	2.64882	Q4	52	<60	Male	Non-Hispanic White	High school or equivalent	Married/living with partner	4.38	>3.50	90.8066	>=60	former	heavy	no	yes	no	yes	5.756
1999-2000	6926	3	1	4937.61	no	0	0.993371	Q2	26	<60	Male	Others	College or above	Married/living with partner	4.62	>3.50	86.4269	>=60	never	heavy	no	no	no	no	4.656
1999-2000	6931	2	12	9634.45	yes	1	1.09915	Q2	45	<60	Male	Non-Hispanic White	College or above	Married/living with partner	5	>3.50	104.921	>=60	never	mild/moderate	no	yes	no	no	5.744
1999-2000	6944	1	3	335.786	yes	1	3.53168	Q4	64	>=60	Male	Mexican American	College or above	Married/living with partner	1.78	>1.30to≤3.50	73.9094	>=60	former	former	no	yes	no	no	6.472
1999-2000	6948	1	8	7544.11	yes	1	5.15571	Q4	54	<60	Female	Others	Less than high school	Divorced/widowed/separated	1.9	>1.30to≤3.50	106.539	>=60	never	mild/moderate	no	yes	no	no	6.212
1999-2000	6949	2	8	14078	no	0	2.02383	Q3	39	<60	Male	Others	Less than high school	Married/living with partner	0	≤1.30	109.437	>=60	former	heavy	no	yes	no	no	5.578
1999-2000	6954	1	3	1037.95	no	0	9.62211	Q4	54	<60	Female	Mexican American	High school or equivalent	Divorced/widowed/separated	2.37	>1.30to≤3.50	100.796	>=60	now	mild/moderate	yes	yes	no	no	5.55
1999-2000	6956	2	8	3773.51	yes	1	0.707109	Q1	70	>=60	Male	Non-Hispanic White	College or above	Married/living with partner	4.89	>3.50	80.021	>=60	former	mild/moderate	no	no	no	no	6.05
1999-2000	6963	1	10	1747.17	yes	1	3.62123	Q4	80	>=60	Male	Non-Hispanic White	Less than high school	Married/living with partner	3.11	>1.30to≤3.50	86.41	>=60	former	former	no	yes	no	no	6.161
1999-2000	6965	2	7	7571.24	yes	1	2.65368	Q4	36	<60	Female	Others	College or above	Married/living with partner	0.89	≤1.30	120.899	>=60	now	heavy	no	yes	no	no	5.767
1999-2000	6967	1	8	4195.62	no	0	1.63365	Q3	70	>=60	Female	Non-Hispanic White	College or above	Married/living with partner	5	>3.50	90.0806	>=60	former	mild/moderate	yes	no	no	no	4.951
1999-2000	6972	1	5	5550.08	no	0	0.823309	Q1	63	>=60	Female	Non-Hispanic White	College or above	Married/living with partner	5	>3.50	94.6208	>=60	never	mild/moderate	yes	yes	no	no	4.713
1999-2000	6973	2	1	672.295	no	0	5.32101	Q4	29	<60	Female	Non-Hispanic White	College or above	Married/living with partner	5	>3.50	120.147	>=60	never	never	no	yes	no	no	4.067
1999-2000	6981	2	4	2679.26	yes	1	1.09945	Q2	48	<60	Female	Non-Hispanic Black	College or above	Never married	5	>3.50	121.197	>=60	former	heavy	no	no	no	no	6.5
1999-2000	6983	1	9	3619.2	no	0	0.486187	Q1	29	<60	Male	Non-Hispanic Black	Less than high school	Never married	1.27	≤1.30	135.719	>=60	now	heavy	no	yes	no	no	4.652
1999-2000	6985	2	5	1105.91	yes	1	1.48317	Q2	49	<60	Male	Mexican American	College or above	Married/living with partner	4.11	>3.50	102.014	>=60	never	heavy	yes	yes	no	no	5.789
1999-2000	6987	1	1	11459.8	yes	1	2.60612	Q4	46	<60	Female	Non-Hispanic White	College or above	Married/living with partner	5	>3.50	71.3854	>=60	never	mild/moderate	no	yes	no	no	6.761
1999-2000	6990	2	8	1483.09	no	0	1.61434	Q3	85	>=60	Female	Non-Hispanic Black	Less than high school	Divorced/widowed/separated	0.71	≤1.30	34.5369	<60	never	never	yes	yes	no	no	5.533
1999-2000	6992	2	6	983.127	DM	1	17.8519	Q4	56	<60	Male	Mexican American	Less than high school	Married/living with partner	1.09	≤1.30	97.1188	>=60	now	heavy	yes	yes	no	no	9.956
1999-2000	6999	2	1	7849.33	yes	1	0.662532	Q1	54	<60	Female	Non-Hispanic White	High school or equivalent	Divorced/widowed/separated	5	>3.50	89.9594	>=60	never	mild/moderate	yes	yes	no	no	5.772
1999-2000	7020	1	8	4596.41	yes	1	2.01045	Q3	65	>=60	Male	Non-Hispanic White	College or above	Married/living with partner	5	>3.50	91.1688	>=60	never	mild/moderate	yes	yes	no	no	6.361
1999-2000	7022	1	8	2188.84	no	0	1.82194	Q3	85	>=60	Female	Non-Hispanic White	College or above	Married/living with partner	5	>3.50	72.3558	>=60	never	mild/moderate	yes	yes	no	no	5.484
1999-2000	7037	1	9	10391.1	no	0	2.0979	Q3	44	<60	Male	Non-Hispanic White	College or above	Married/living with partner	1.79	>1.30to≤3.50	85.0579	>=60	former	heavy	yes	yes	no	no	4.596
1999-2000	7045	2	2	7296.37	no	0	1.43654	Q2	29	<60	Female	Non-Hispanic White	College or above	Married/living with partner	5	>3.50	107.23	>=60	never	mild/moderate	no	no	no	no	4.844
1999-2000	7051	2	4	2668.3	no	0	1.97307	Q3	31	<60	Male	Non-Hispanic Black	High school or equivalent	Married/living with partner	2.83	>1.30to≤3.50	107.732	>=60	now	mild/moderate	no	yes	no	no	5.172
1999-2000	7053	2	12	9714.19	no	0	1.22633	Q2	44	<60	Female	Non-Hispanic White	College or above	Married/living with partner	5	>3.50	82.8764	>=60	former	mild/moderate	no	yes	no	no	4.567
1999-2000	7067	2	11	10429.1	no	0	1.01912	Q2	39	<60	Female	Non-Hispanic White	College or above	Married/living with partner	5	>3.50	85.839	>=60	former	mild/moderate	no	no	no	no	4.791
1999-2000	7068	1	1	7623.31	yes	1	2.7942	Q4	51	<60	Male	Non-Hispanic White	College or above	Married/living with partner	3.82	>3.50	91.4467	>=60	former	mild/moderate	no	yes	no	no	5.022
1999-2000	7073	2	3	268.342	DM	1	8.82711	Q4	81	>=60	Male	Mexican American	Less than high school	Married/living with partner	0.87	≤1.30	81.4769	>=60	former	mild/moderate	yes	yes	no	no	9.267
1999-2000	7074	2	7	7670.63	no	0	1.26065	Q2	36	<60	Female	Others	College or above	Married/living with partner	2.97	>1.30to≤3.50	114.382	>=60	never	mild/moderate	no	yes	no	no	5.3
1999-2000	7077	1	1	5589.88	yes	1	2.49022	Q3	64	>=60	Female	Non-Hispanic White	High school or equivalent	Married/living with partner	1.78	>1.30to≤3.50	83.857	>=60	former	never	yes	yes	no	no	6.339
1999-2000	7082	2	11	4782.32	no	0	0.711743	Q1	62	>=60	Female	Non-Hispanic White	College or above	Married/living with partner	3.02	>1.30to≤3.50	73.0327	>=60	former	mild/moderate	no	yes	no	no	5.394
1999-2000	7084	2	8	2981.34	yes	1	0.581002	Q1	45	<60	Female	Non-Hispanic Black	College or above	Never married	5	>3.50	123.779	>=60	never	former	no	yes	no	no	5.533
1999-2000	7085	2	6	228.672	yes	1	7.17678	Q4	60	>=60	Female	Mexican American	Less than high school	Divorced/widowed/separated	1.24	≤1.30	102.142	>=60	former	heavy	no	yes	no	no	5.656
1999-2000	7087	2	7	1367.06	no	0	0.994179	Q2	60	>=60	Female	Non-Hispanic Black	College or above	Married/living with partner	5	>3.50	99.4232	>=60	never	mild/moderate	yes	yes	no	no	4.95
1999-2000	7093	1	11	10534.9	no	0	0.830443	Q1	20	<60	Male	Non-Hispanic White	High school or equivalent	Never married	1.68	>1.30to≤3.50	125.063	>=60	now	heavy	no	yes	no	no	5.372
1999-2000	7097	2	4	2460.33	no	0	2.01827	Q3	20	<60	Female	Non-Hispanic Black	High school or equivalent	Never married	3.11	>1.30to≤3.50	147.542	>=60	never	mild/moderate	no	yes	no	no	5.072
1999-2000	7107	2	1	7521.51	no	0	0.803219	Q1	28	<60	Female	Non-Hispanic White	College or above	Married/living with partner	5	>3.50	92.7348	>=60	never	mild/moderate	no	no	no	no	4.983
1999-2000	7111	2	13	220.961	yes	1	3.383	Q4	67	>=60	Male	Mexican American	Less than high school	Married/living with partner	4.32	>3.50	89.8969	>=60	former	former	no	yes	yes	no	5.694
1999-2000	7112	2	6	2127.77	yes	1	0.983423	Q2	24	<60	Male	Mexican American	Less than high school	Never married	1.63	>1.30to≤3.50	121.598	>=60	never	never	no	no	no	no	6.022
1999-2000	7125	1	1	2047.68	yes	1	3.92164	Q4	82	>=60	Male	Non-Hispanic White	High school or equivalent	Married/living with partner	1.6	>1.30to≤3.50	80.9065	>=60	former	mild/moderate	yes	yes	yes	yes	6.211
1999-2000	7134	1	3	544.299	DM	1	2.81972	Q4	72	>=60	Female	Mexican American	Less than high school	Married/living with partner	0.09	≤1.30	17.9535	<60	former	former	yes	yes	no	no	5.139
1999-2000	7136	2	2	1048.5	no	0	1.2804	Q2	56	<60	Female	Mexican American	Less than high school	Married/living with partner	2.88	>1.30to≤3.50	99.3898	>=60	now	heavy	no	no	no	no	4.617
1999-2000	7144	1	2	10023.7	no	0	0.716217	Q1	55	<60	Male	Non-Hispanic White	College or above	Divorced/widowed/separated	3.09	>1.30to≤3.50	109.284	>=60	now	heavy	no	yes	no	no	4.328
1999-2000	7149	2	3	2177.51	no	0	0.891929	Q1	38	<60	Male	Mexican American	Less than high school	Married/living with partner	1	≤1.30	100.191	>=60	former	mild/moderate	yes	yes	no	no	5.267
1999-2000	7160	2	11	1763.19	yes	1	2.1018	Q3	81	>=60	Male	Non-Hispanic White	High school or equivalent	Married/living with partner	2.13	>1.30to≤3.50	53.076	<60	former	former	yes	yes	no	yes	5.911
1999-2000	7162	2	7	5117.23	no	0	2.19416	Q3	60	>=60	Female	Non-Hispanic White	High school or equivalent	Married/living with partner	5	>3.50	102.142	>=60	never	former	yes	yes	yes	yes	4.922
1999-2000	7167	2	5	869.471	DM	1	2.48027	Q3	44	<60	Female	Mexican American	Less than high school	Married/living with partner	0.72	≤1.30	108.131	>=60	never	former	yes	yes	no	no	9.878
1999-2000	7169	1	4	2276.82	no	0	1.57728	Q3	29	<60	Female	Mexican American	College or above	Never married	3.08	>1.30to≤3.50	107.23	>=60	never	heavy	no	no	no	no	5.044
1999-2000	7171	3	1	4138.99	yes	1	1.17976	Q2	66	>=60	Male	Non-Hispanic White	College or above	Married/living with partner	4.52	>3.50	72.8783	>=60	former	mild/moderate	no	no	no	no	6.162
1999-2000	7177	2	6	9215.58	no	0	3.40677	Q4	33	<60	Male	Non-Hispanic White	High school or equivalent	Never married	0.72	≤1.30	103.772	>=60	now	mild/moderate	no	yes	yes	no	5.117
1999-2000	7184	1	7	2481.12	no	0	0.962021	Q2	85	>=60	Female	Non-Hispanic White	Less than high school	Divorced/widowed/separated	1.08	≤1.30	72.3558	>=60	never	former	yes	yes	no	no	5.506
1999-2000	7186	2	8	4505.37	yes	1	3.85018	Q4	66	>=60	Male	Non-Hispanic White	College or above	Married/living with partner	5	>3.50	72.8783	>=60	former	mild/moderate	yes	yes	no	no	5.872
1999-2000	7192	1	7	2780.24	no	0	0.449871	Q1	45	<60	Female	Non-Hispanic Black	Less than high school	Married/living with partner	5	>3.50	82.8716	>=60	former	heavy	no	yes	no	no	4.983
1999-2000	7221	2	12	1553.6	yes	1	1.14472	Q2	61	>=60	Female	Non-Hispanic Black	High school or equivalent	Divorced/widowed/separated	1.2	≤1.30	65.5821	>=60	never	mild/moderate	yes	yes	no	no	6.022
1999-2000	7230	1	4	283.421	DM	1	4.35736	Q4	66	>=60	Male	Mexican American	Less than high school	Married/living with partner	1.17	≤1.30	82.3013	>=60	former	mild/moderate	yes	yes	yes	no	11.139
1999-2000	7231	2	7	1001.63	DM	1	2.64124	Q4	64	>=60	Male	Non-Hispanic Black	Less than high school	Divorced/widowed/separated	2.21	>1.30to≤3.50	85.4414	>=60	now	heavy	no	yes	no	no	10.4
1999-2000	7243	2	6	953.058	yes	1	3.49216	Q4	45	<60	Female	Mexican American	High school or equivalent	Married/living with partner	2.51	>1.30to≤3.50	113.492	>=60	never	mild/moderate	no	yes	no	no	5.978
1999-2000	7249	2	8	2324.53	yes	1	0.370004	Q1	42	<60	Male	Non-Hispanic Black	College or above	Married/living with partner	4.4	>3.50	112.614	>=60	never	mild/moderate	no	yes	no	no	4.683
1999-2000	7265	1	7	1839	DM	1	0.362678	Q1	77	>=60	Female	Non-Hispanic Black	Less than high school	Divorced/widowed/separated	0.65	≤1.30	75.7708	>=60	never	never	yes	no	no	no	9.344
1999-2000	7269	2	13	263.233	yes	1	3.02762	Q4	79	>=60	Male	Mexican American	Less than high school	Divorced/widowed/separated	1.7	>1.30to≤3.50	44.9558	<60	former	former	yes	yes	no	no	5.683
1999-2000	7282	2	5	1385.31	yes	1	1.29342	Q2	77	>=60	Female	Non-Hispanic Black	Less than high school	Divorced/widowed/separated	0.62	≤1.30	58.6102	<60	now	mild/moderate	yes	yes	no	no	4.639
1999-2000	7284	2	8	6848.4	yes	1	5.63452	Q4	53	<60	Male	Non-Hispanic White	College or above	Married/living with partner	5	>3.50	99.1871	>=60	former	former	no	yes	yes	yes	5.644
1999-2000	7290	1	1	2020.79	no	0	4.52817	Q4	71	>=60	Male	Non-Hispanic White	Less than high school	Divorced/widowed/separated	1.2	≤1.30	70.363	>=60	now	mild/moderate	no	yes	no	no	5.122
1999-2000	7295	2	3	292.373	yes	1	2.5276	Q3	68	>=60	Male	Mexican American	Less than high school	Divorced/widowed/separated	1.49	>1.30to≤3.50	89.2677	>=60	now	mild/moderate	yes	yes	yes	yes	6.111
1999-2000	7300	1	13	166.669	no	0	2.86483	Q4	30	<60	Female	Mexican American	College or above	Married/living with partner	1.08	≤1.30	126.104	>=60	never	former	no	yes	no	no	4.511
1999-2000	7301	1	4	605.684	no	0	1.06224	Q2	73	>=60	Female	Mexican American	Less than high school	Married/living with partner	1.07	≤1.30	78.7195	>=60	never	mild/moderate	yes	yes	no	no	5.317
1999-2000	7307	2	2	3081.66	no	0	1.11004	Q2	42	<60	Female	Non-Hispanic Black	Less than high school	Divorced/widowed/separated	1.7	>1.30to≤3.50	96.8898	>=60	never	mild/moderate	no	yes	no	no	5.567
1999-2000	7312	1	11	6247.08	no	0	2.34062	Q3	62	>=60	Female	Non-Hispanic White	College or above	Divorced/widowed/separated	2.99	>1.30to≤3.50	73.0327	>=60	former	mild/moderate	yes	yes	no	no	4.728
1999-2000	7332	1	11	6690.23	no	0	0.681484	Q1	37	<60	Male	Non-Hispanic White	High school or equivalent	Married/living with partner	0.91	≤1.30	100.897	>=60	now	heavy	no	no	no	no	5.544
1999-2000	7337	2	12	2206.72	yes	1	5.63248	Q4	80	>=60	Female	Non-Hispanic White	College or above	Divorced/widowed/separated	1.56	>1.30to≤3.50	56.2191	<60	never	mild/moderate	yes	yes	no	no	6.089
1999-2000	7339	2	5	9371.99	no	0	0.604022	Q1	37	<60	Male	Non-Hispanic White	College or above	Married/living with partner	5	>3.50	110.986	>=60	never	mild/moderate	no	no	no	no	4.539
1999-2000	7342	2	6	3685.83	yes	1	0.988196	Q2	75	>=60	Male	Non-Hispanic White	High school or equivalent	Divorced/widowed/separated	1.92	>1.30to≤3.50	61.2579	>=60	former	mild/moderate	no	yes	yes	no	6.017
1999-2000	7349	3	1	6595.16	no	0	0.730451	Q1	27	<60	Male	Non-Hispanic White	College or above	Never married	3.03	>1.30to≤3.50	95.8468	>=60	never	mild/moderate	no	no	no	no	4.752
1999-2000	7351	2	4	2460.33	no	0	1.54093	Q3	32	<60	Female	Non-Hispanic Black	College or above	Never married	2.35	>1.30to≤3.50	135.614	>=60	now	mild/moderate	no	yes	no	no	5.211
1999-2000	7352	1	7	6317.07	no	0	0.597084	Q1	51	<60	Male	Non-Hispanic White	High school or equivalent	Married/living with partner	5	>3.50	72.5071	>=60	former	mild/moderate	no	no	no	no	5.211
1999-2000	7357	2	9	2260.91	yes	1	1.80445	Q3	38	<60	Female	Others	College or above	Married/living with partner	4.69	>3.50	86.4441	>=60	never	mild/moderate	no	yes	no	no	5.133
1999-2000	7362	2	5	664.954	no	0	2.62158	Q4	33	<60	Female	Non-Hispanic White	College or above	Married/living with partner	2.35	>1.30to≤3.50	123.474	>=60	former	mild/moderate	yes	yes	no	no	5.261
1999-2000	7374	1	12	1079.52	no	0	0.844888	Q1	46	<60	Female	Mexican American	High school or equivalent	Married/living with partner	3.59	>3.50	106.623	>=60	never	mild/moderate	no	yes	no	no	4.617
1999-2000	7377	1	3	311.336	DM	1	2.99355	Q4	66	>=60	Female	Mexican American	Less than high school	Married/living with partner	1.37	>1.30to≤3.50	104.679	>=60	former	former	yes	yes	yes	no	6.422
1999-2000	7381	1	2	11749	yes	1	2.0581	Q3	51	<60	Female	Others	Less than high school	Never married	0.21	≤1.30	91.8753	>=60	now	heavy	no	yes	no	no	6.25
1999-2000	7388	1	13	674.286	no	0	3.03022	Q4	71	>=60	Female	Mexican American	Less than high school	Divorced/widowed/separated	1.64	>1.30to≤3.50	89.4501	>=60	former	former	yes	yes	no	no	5.567
1999-2000	7393	2	4	2180.94	yes	1	0.877467	Q1	56	<60	Male	Non-Hispanic Black	Less than high school	Never married	1.32	>1.30to≤3.50	90.3804	>=60	never	mild/moderate	yes	no	no	no	5.239
1999-2000	7395	1	1	8229.78	no	0	2.31099	Q3	35	<60	Female	Non-Hispanic White	High school or equivalent	Married/living with partner	3.88	>3.50	115.188	>=60	never	never	no	yes	no	no	4.722
1999-2000	7418	2	12	9634.45	no	0	2.32449	Q3	48	<60	Male	Non-Hispanic White	College or above	Married/living with partner	4.69	>3.50	93.3943	>=60	now	mild/moderate	yes	yes	no	yes	5.45
1999-2000	7419	2	3	5848.01	no	0	2.99484	Q4	64	>=60	Male	Non-Hispanic White	High school or equivalent	Married/living with partner	2.67	>1.30to≤3.50	73.9094	>=60	never	mild/moderate	no	yes	yes	yes	5.356
1999-2000	7442	1	7	6942.43	no	0	0.816648	Q1	71	>=60	Female	Non-Hispanic White	Less than high school	Divorced/widowed/separated	0.84	≤1.30	79.8333	>=60	former	heavy	yes	yes	no	no	5.478
1999-2000	7448	2	6	1584.2	no	0	1.65746	Q3	23	<60	Female	Mexican American	Less than high school	Married/living with partner	2.19	>1.30to≤3.50	125.319	>=60	never	mild/moderate	no	no	no	no	5.594
1999-2000	7454	1	2	15335.5	no	0	0.681136	Q1	36	<60	Female	Others	Less than high school	Never married	1.46	>1.30to≤3.50	67.8123	>=60	now	heavy	no	no	no	no	5.233
1999-2000	7459	2	6	1927.72	no	0	1.85558	Q3	22	<60	Male	Mexican American	Less than high school	Never married	0.6	≤1.30	129.87	>=60	now	heavy	no	yes	no	no	5.267
1999-2000	7464	2	8	3471.6	no	0	0.943114	Q2	31	<60	Female	Non-Hispanic Black	College or above	Never married	3.29	>1.30to≤3.50	121.888	>=60	never	heavy	no	no	no	no	4.633
1999-2000	7476	2	12	6487.92	no	0	4.01765	Q4	41	<60	Female	Non-Hispanic White	Less than high school	Divorced/widowed/separated	0.72	≤1.30	73.9372	>=60	now	former	no	yes	no	yes	4.806
1999-2000	7482	2	4	2679.26	no	0	0.894142	Q1	42	<60	Female	Non-Hispanic Black	College or above	Married/living with partner	5	>3.50	67.1074	>=60	never	mild/moderate	yes	yes	no	no	4.939
1999-2000	7487	2	4	5675.09	DM	1	10.9934	Q4	76	>=60	Female	Non-Hispanic White	High school or equivalent	Married/living with partner	2.26	>1.30to≤3.50	45.8458	<60	never	former	yes	yes	yes	yes	11.622
1999-2000	7489	1	12	6422.37	no	0	1.71319	Q3	68	>=60	Female	Non-Hispanic White	College or above	Married/living with partner	5	>3.50	91.3551	>=60	former	mild/moderate	yes	yes	no	no	5.439
1999-2000	7491	2	8	6537.46	yes	1	1.56671	Q3	54	<60	Male	Non-Hispanic White	College or above	Divorced/widowed/separated	5	>3.50	70.995	>=60	now	heavy	no	yes	no	no	5.628
1999-2000	7502	1	1	1805.64	yes	1	1.30196	Q2	84	>=60	Male	Non-Hispanic White	High school or equivalent	Married/living with partner	3.38	>1.30to≤3.50	51.9692	<60	never	former	no	no	yes	no	5.606
1999-2000	7517	2	12	8798.08	DM	1	3.1803	Q4	37	<60	Male	Non-Hispanic White	High school or equivalent	Divorced/widowed/separated	1.07	≤1.30	100.897	>=60	never	mild/moderate	yes	yes	no	no	5.922
1999-2000	7531	1	5	5867.61	yes	1	1.43758	Q2	64	>=60	Male	Non-Hispanic White	College or above	Married/living with partner	5	>3.50	73.9094	>=60	now	mild/moderate	yes	no	yes	no	6.289
1999-2000	7536	1	1	8389.68	DM	1	3.43454	Q4	38	<60	Female	Non-Hispanic White	High school or equivalent	Married/living with partner	1.4	>1.30to≤3.50	112.786	>=60	never	mild/moderate	no	yes	no	no	7.672
1999-2000	7540	2	11	12181.8	yes	1	2.42675	Q3	49	<60	Male	Non-Hispanic White	Less than high school	Married/living with partner	3.62	>3.50	92.7405	>=60	former	mild/moderate	yes	yes	yes	yes	6.622
1999-2000	7542	2	13	963.494	yes	1	8.07889	Q4	40	<60	Female	Mexican American	High school or equivalent	Never married	1.99	>1.30to≤3.50	99.2561	>=60	former	former	yes	yes	no	no	5.733
1999-2000	7553	1	7	3937.38	no	0	2.47065	Q3	69	>=60	Female	Non-Hispanic White	High school or equivalent	Married/living with partner	3.53	>3.50	90.7156	>=60	never	never	yes	yes	no	yes	5.172
1999-2000	7554	1	3	311.176	no	0	2.35705	Q3	63	>=60	Male	Mexican American	Less than high school	Married/living with partner	1.34	>1.30to≤3.50	92.4587	>=60	former	mild/moderate	yes	yes	no	no	5.211
1999-2000	7555	2	12	7140.81	no	0	1.12316	Q2	25	<60	Female	Non-Hispanic White	College or above	Married/living with partner	3.23	>1.30to≤3.50	94.7098	>=60	never	former	no	yes	no	no	5.3
1999-2000	7566	1	5	9509.1	no	0	1.01116	Q2	56	<60	Female	Non-Hispanic White	College or above	Married/living with partner	5	>3.50	76.1766	>=60	never	mild/moderate	no	yes	no	no	5.129
1999-2000	7567	2	12	2462.87	DM	1	8.19524	Q4	56	<60	Female	Non-Hispanic Black	Less than high school	Never married	0.9	≤1.30	87.8147	>=60	now	former	yes	yes	no	no	7.844
1999-2000	7568	2	12	7531.36	no	0	0.576748	Q1	25	<60	Male	Non-Hispanic White	High school or equivalent	Divorced/widowed/separated	4.79	>3.50	109.771	>=60	never	mild/moderate	no	no	no	no	5.256
1999-2000	7576	1	4	510.904	no	0	1.85282	Q3	75	>=60	Female	Mexican American	Less than high school	Married/living with partner	0.49	≤1.30	86.9716	>=60	former	former	yes	yes	no	yes	4.444
1999-2000	7578	2	13	213.523	yes	1	1.80422	Q3	71	>=60	Male	Mexican American	Less than high school	Married/living with partner	1.95	>1.30to≤3.50	97.666	>=60	former	mild/moderate	yes	yes	no	no	6.111
1999-2000	7582	2	8	4381.93	yes	1	1.59439	Q3	62	>=60	Male	Others	College or above	Married/living with partner	4.44	>3.50	67.1154	>=60	never	never	yes	yes	no	no	5.317
1999-2000	7590	1	9	3133.7	no	0	0.880238	Q1	32	<60	Female	Non-Hispanic Black	College or above	Married/living with partner	0.02	≤1.30	103.941	>=60	never	mild/moderate	no	yes	no	no	5.129
1999-2000	7596	2	5	7544.11	yes	1	0.925489	Q2	52	<60	Female	Non-Hispanic White	College or above	Married/living with partner	5	>3.50	54.2647	<60	never	mild/moderate	no	yes	no	no	6.023
1999-2000	7598	1	1	5079.17	yes	1	1.46276	Q2	76	>=60	Female	Non-Hispanic White	College or above	Divorced/widowed/separated	1.2	≤1.30	51.201	<60	never	former	yes	yes	yes	yes	6.222
1999-2000	7601	2	12	5352.2	yes	1	1.93056	Q3	66	>=60	Male	Non-Hispanic White	College or above	Married/living with partner	4.89	>3.50	72.8783	>=60	now	mild/moderate	no	yes	no	no	5.75
1999-2000	7605	1	12	3511.19	no	0	1.08419	Q2	43	<60	Female	Others	College or above	Divorced/widowed/separated	2.53	>1.30to≤3.50	112.034	>=60	never	mild/moderate	no	no	no	no	5.128
1999-2000	7620	2	1	4939.4	no	0	1.77138	Q3	64	>=60	Male	Non-Hispanic White	High school or equivalent	Married/living with partner	5	>3.50	73.9094	>=60	never	never	yes	yes	no	no	5.261
1999-2000	7627	2	9	5378.91	no	0	1.56916	Q3	24	<60	Male	Others	College or above	Never married	3.56	>3.50	87.6497	>=60	now	heavy	no	no	no	no	5.117
1999-2000	7646	2	5	7614.38	no	0	3.236	Q4	56	<60	Female	Non-Hispanic White	College or above	Divorced/widowed/separated	4.79	>3.50	88.7044	>=60	former	former	no	yes	no	no	4.639
1999-2000	7649	1	6	256.353	no	0	15.3712	Q4	25	<60	Female	Mexican American	High school or equivalent	Married/living with partner	1.22	≤1.30	123.571	>=60	never	former	no	yes	no	no	4.672
1999-2000	7656	1	7	2522.52	no	0	1.18757	Q2	48	<60	Female	Non-Hispanic Black	Less than high school	Divorced/widowed/separated	5	>3.50	108.167	>=60	never	mild/moderate	no	no	no	no	5.489
1999-2000	7657	3	1	3881.19	no	0	3.42239	Q4	66	>=60	Female	Non-Hispanic White	High school or equivalent	Married/living with partner	3.6	>3.50	71.0091	>=60	former	mild/moderate	yes	yes	no	no	4.974
1999-2000	7660	1	11	9588.28	no	0	3.87748	Q4	51	<60	Female	Non-Hispanic White	Less than high school	Divorced/widowed/separated	0.96	≤1.30	102.943	>=60	now	mild/moderate	no	yes	no	no	5.161
1999-2000	7665	2	5	1156.57	no	0	7.03834	Q4	47	<60	Male	Mexican American	College or above	Married/living with partner	5	>3.50	74.5733	>=60	never	mild/moderate	no	yes	no	no	5.5
1999-2000	7673	2	4	2460.33	no	0	1.90009	Q3	20	<60	Female	Non-Hispanic Black	High school or equivalent	Never married	1.44	>1.30to≤3.50	147.542	>=60	never	mild/moderate	no	yes	no	no	5.361
1999-2000	7687	1	4	1449.19	yes	1	2.07179	Q3	42	<60	Male	Mexican American	Less than high school	Married/living with partner	0.71	≤1.30	112.848	>=60	now	heavy	yes	yes	no	no	5.767
1999-2000	7696	1	4	1189.06	DM	1	6.38015	Q4	56	<60	Female	Mexican American	Less than high school	Married/living with partner	1.34	>1.30to≤3.50	58.9242	<60	now	never	yes	yes	no	no	8.411
1999-2000	7713	2	9	3448.89	DM	1	1.69936	Q3	62	>=60	Female	Others	Less than high school	Never married	0.89	≤1.30	63.7966	>=60	never	mild/moderate	yes	yes	no	no	8.678
1999-2000	7714	1	5	1808.21	no	0	1.51008	Q2	21	<60	Male	Mexican American	College or above	Never married	3.16	>1.30to≤3.50	89.5164	>=60	now	mild/moderate	no	yes	no	no	5.018
1999-2000	7721	2	1	6643.97	no	0	0.883783	Q1	21	<60	Female	Non-Hispanic White	High school or equivalent	Divorced/widowed/separated	0.89	≤1.30	97.4088	>=60	never	mild/moderate	no	yes	no	no	5.106
1999-2000	7725	2	6	7684.61	no	0	0.849932	Q1	29	<60	Male	Non-Hispanic White	High school or equivalent	Married/living with partner	5	>3.50	117.401	>=60	now	former	no	no	no	no	5.167
1999-2000	7727	1	4	2023.79	no	0	1.62508	Q3	30	<60	Female	Mexican American	Less than high school	Divorced/widowed/separated	0.49	≤1.30	119.306	>=60	never	heavy	no	no	no	no	5.061
1999-2000	7735	2	9	4237.7	no	0	1.35883	Q2	20	<60	Female	Others	College or above	Never married	1	≤1.30	98.0955	>=60	never	heavy	no	yes	no	no	5.389
1999-2000	7743	2	11	3606.84	no	0	0.651209	Q1	21	<60	Male	Non-Hispanic Black	Less than high school	Never married	0.72	≤1.30	143.565	>=60	now	mild/moderate	no	no	no	no	4.596
1999-2000	7748	2	5	7635.58	yes	1	9.21592	Q4	45	<60	Female	Non-Hispanic White	Less than high school	Married/living with partner	0.81	≤1.30	113.492	>=60	now	mild/moderate	no	yes	yes	no	5.706
1999-2000	7750	2	10	1347.72	no	0	4.79863	Q4	43	<60	Male	Mexican American	Less than high school	Married/living with partner	5	>3.50	106.405	>=60	never	heavy	no	yes	no	no	4.828
1999-2000	7753	2	12	8978.28	no	0	1.72784	Q3	39	<60	Male	Non-Hispanic White	College or above	Married/living with partner	5	>3.50	78.8841	>=60	former	former	no	no	no	no	4.65
1999-2000	7758	1	1	3056.32	yes	1	1.42362	Q2	85	>=60	Female	Non-Hispanic White	College or above	Divorced/widowed/separated	3.83	>3.50	54.2788	<60	never	never	yes	yes	no	no	5.967
1999-2000	7761	2	10	271.771	DM	1	1.97244	Q3	69	>=60	Female	Mexican American	Less than high school	Married/living with partner	0.81	≤1.30	90.7156	>=60	never	heavy	yes	yes	no	no	9.344
1999-2000	7764	1	8	4280.92	no	0	0.953677	Q2	78	>=60	Female	Non-Hispanic White	High school or equivalent	Married/living with partner	2.26	>1.30to≤3.50	85.158	>=60	never	mild/moderate	yes	no	no	no	5.024
1999-2000	7767	2	7	4119.22	no	0	3.56372	Q4	72	>=60	Female	Others	Less than high school	Married/living with partner	1.07	≤1.30	79.2744	>=60	never	mild/moderate	yes	yes	no	no	5.15
1999-2000	7773	2	11	11796.5	no	0	1.62314	Q3	21	<60	Male	Non-Hispanic White	College or above	Never married	1.58	>1.30to≤3.50	112.899	>=60	never	mild/moderate	no	yes	no	no	4.389
1999-2000	7778	1	11	13990	no	0	0.824421	Q1	43	<60	Female	Non-Hispanic White	College or above	Married/living with partner	1.78	>1.30to≤3.50	115.098	>=60	never	mild/moderate	no	yes	no	no	4.561
1999-2000	7780	2	2	3810.79	no	0	0.793662	Q1	20	<60	Male	Non-Hispanic Black	College or above	Never married	0	≤1.30	144.577	>=60	never	mild/moderate	yes	yes	no	no	5.233
1999-2000	7782	2	11	4181.55	yes	1	2.70659	Q4	75	>=60	Male	Non-Hispanic White	College or above	Married/living with partner	2.13	>1.30to≤3.50	84.9843	>=60	never	never	yes	yes	no	yes	6.478
1999-2000	7808	2	9	1963.8	no	0	1.16414	Q2	36	<60	Male	Non-Hispanic Black	College or above	Married/living with partner	3.94	>3.50	70.2969	>=60	never	never	yes	yes	no	no	5.233
1999-2000	7821	2	5	7927.79	no	0	4.1284	Q4	53	<60	Female	Non-Hispanic White	College or above	Married/living with partner	3.02	>1.30to≤3.50	90.5936	>=60	former	former	no	yes	no	no	5.272
1999-2000	7823	1	5	1551.04	DM	1	1.12112	Q2	67	>=60	Male	Non-Hispanic Black	Less than high school	Married/living with partner	0.87	≤1.30	83.6596	>=60	never	never	yes	yes	yes	no
1999-2000	7831	2	1	5405.25	no	0	1.07558	Q2	61	>=60	Female	Non-Hispanic White	High school or equivalent	Married/living with partner	3.82	>3.50	95.9595	>=60	now	mild/moderate	yes	yes	no	no	4.2
1999-2000	7833	1	7	686.813	no	0	1.55823	Q3	23	<60	Female	Non-Hispanic White	High school or equivalent	Divorced/widowed/separated	0.53	≤1.30	132.459	>=60	former	heavy	no	yes	no	no	4.617
1999-2000	7843	1	4	294.316	DM	1	0.565239	Q1	62	>=60	Male	Mexican American	Less than high school	Married/living with partner	1.17	≤1.30	55.2459	<60	former	former	yes	no	no	no	3.583
1999-2000	7844	2	5	10749.6	no	0	1.87871	Q3	46	<60	Female	Non-Hispanic White	College or above	Married/living with partner	5	>3.50	95.1596	>=60	never	mild/moderate	no	yes	yes	no	5.128
1999-2000	7849	2	12	2828.95	yes	1	0.820208	Q1	49	<60	Female	Non-Hispanic Black	Less than high school	Divorced/widowed/separated	5	>3.50	92.2407	>=60	never	former	yes	yes	no	no	6.194
1999-2000	7857	2	9	2069.86	no	0	1.90943	Q3	31	<60	Male	Non-Hispanic Black	Less than high school	Never married	2.04	>1.30to≤3.50	107.732	>=60	now	mild/moderate	no	yes	no	no	4.228
1999-2000	7861	2	3	429.875	DM	1	1.78928	Q3	77	>=60	Female	Mexican American	Less than high school	Divorced/widowed/separated	1.24	≤1.30	85.7583	>=60	never	never	yes	no	no	no	4.767
1999-2000	7865	2	13	841.095	no	0	3.15128	Q4	41	<60	Female	Mexican American	College or above	Married/living with partner	5	>3.50	110.434	>=60	never	mild/moderate	no	yes	no	no	5.367
1999-2000	7877	1	4	324.569	DM	1	1.45089	Q2	65	>=60	Female	Mexican American	Less than high school	Divorced/widowed/separated	0	≤1.30	83.27	>=60	never	never	yes	yes	no	yes	11.994
1999-2000	7890	3	1	5929.27	no	0	4.28814	Q4	24	<60	Female	Non-Hispanic White	College or above	Married/living with partner	3.16	>1.30to≤3.50	111.063	>=60	never	mild/moderate	no	yes	no	no	5.335
1999-2000	7898	1	7	2955.37	yes	1	2.18484	Q3	84	>=60	Female	Non-Hispanic White	High school or equivalent	Divorced/widowed/separated	0.96	≤1.30	81.6434	>=60	former	former	yes	yes	no	no	5.778
1999-2000	7903	1	1	7053.38	no	0	2.05598	Q3	28	<60	Female	Non-Hispanic White	High school or equivalent	Married/living with partner	2.71	>1.30to≤3.50	92.7348	>=60	now	former	no	yes	no	no	4.717
1999-2000	7919	1	4	4154.61	no	0	1.00196	Q2	27	<60	Female	Mexican American	Less than high school	Married/living with partner	1.63	>1.30to≤3.50	121.847	>=60	former	heavy	no	no	no	no	5.122
1999-2000	7926	2	3	369.502	yes	1	1.46004	Q2	67	>=60	Female	Mexican American	Less than high school	Married/living with partner	0.75	≤1.30	70.5121	>=60	never	never	yes	yes	no	yes	6.6
1999-2000	7941	1	1	4282.23	yes	1	2.9112	Q4	72	>=60	Male	Non-Hispanic White	Less than high school	Married/living with partner	2.13	>1.30to≤3.50	91.405	>=60	former	former	no	yes	no	no	6.411
1999-2000	7947	2	12	1131.07	yes	1	1.06395	Q2	63	>=60	Male	Non-Hispanic Black	College or above	Divorced/widowed/separated	4.79	>3.50	69.6274	>=60	former	mild/moderate	yes	yes	yes	yes	6.833
1999-2000	7949	1	6	2098.75	no	0	0.459172	Q1	26	<60	Female	Mexican American	High school or equivalent	Married/living with partner	3.59	>3.50	129.697	>=60	never	heavy	no	no	no	no	4.933
1999-2000	7951	2	9	7831.05	DM	1	2.00134	Q3	46	<60	Female	Others	Less than high school	Married/living with partner	2.84	>1.30to≤3.50	95.1596	>=60	never	mild/moderate	yes	yes	no	yes	6.183
1999-2000	7957	1	4	942.891	no	0	1.57347	Q3	44	<60	Female	Mexican American	College or above	Divorced/widowed/separated	2.77	>1.30to≤3.50	108.131	>=60	now	heavy	no	yes	no	no	4.739
1999-2000	7960	1	11	2883.43	no	0	6.52254	Q4	22	<60	Male	Mexican American	High school or equivalent	Married/living with partner	0	≤1.30	129.87	>=60	now	heavy	yes	yes	no	no	4.822
1999-2000	7961	2	8	1564.81	no	0	2.09848	Q3	36	<60	Female	Mexican American	College or above	Married/living with partner	0.79	≤1.30	102.085	>=60	never	heavy	no	yes	no	no	4.867
1999-2000	7964	1	11	11842.6	no	0	1.57092	Q3	39	<60	Female	Non-Hispanic White	High school or equivalent	Married/living with partner	3.23	>1.30to≤3.50	85.839	>=60	never	never	no	no	no	no	4.933
1999-2000	7970	1	12	10156.4	yes	1	0.658682	Q1	37	<60	Male	Non-Hispanic White	College or above	Married/living with partner	3.18	>1.30to≤3.50	110.986	>=60	never	mild/moderate	no	no	no	no	5.828
1999-2000	7982	1	5	5168.5	no	0	0.665101	Q1	72	>=60	Male	Non-Hispanic White	College or above	Married/living with partner	1.85	>1.30to≤3.50	62.5626	>=60	now	mild/moderate	yes	yes	no	yes	4.907
1999-2000	7989	1	7	14710	no	0	0.486043	Q1	47	<60	Male	Non-Hispanic White	College or above	Married/living with partner	5	>3.50	103.457	>=60	former	mild/moderate	no	yes	no	no	5.444
1999-2000	7998	2	10	4579.29	no	0	1.54586	Q3	22	<60	Male	Others	College or above	Never married	2.18	>1.30to≤3.50	73.1696	>=60	never	never	no	yes	no	no	4.478
1999-2000	8011	1	5	10364.3	no	0	0.940149	Q2	34	<60	Female	Non-Hispanic White	College or above	Married/living with partner	5	>3.50	61.5787	>=60	never	mild/moderate	no	no	no	no	4.929
1999-2000	8027	1	12	2322.63	no	0	2.7098	Q4	37	<60	Male	Mexican American	High school or equivalent	Divorced/widowed/separated	4.07	>3.50	100.897	>=60	never	heavy	yes	yes	no	no	5.428
1999-2000	8040	1	7	1839	no	0	1.10536	Q2	73	>=60	Female	Non-Hispanic Black	Less than high school	Divorced/widowed/separated	0.74	≤1.30	77.93	>=60	never	former	yes	yes	yes	no	5.333
1999-2000	8046	1	11	10007.8	no	0	1.27044	Q2	29	<60	Female	Non-Hispanic White	Less than high school	Divorced/widowed/separated	2.38	>1.30to≤3.50	126.993	>=60	now	mild/moderate	no	yes	no	no	4.778
1999-2000	8068	2	12	5807	no	0	3.7997	Q4	60	>=60	Female	Non-Hispanic White	Less than high school	Married/living with partner	0.72	≤1.30	64.6992	>=60	now	former	no	yes	no	no	5.417
1999-2000	8078	2	5	1621.73	no	0	1.55285	Q3	74	>=60	Female	Non-Hispanic Black	Less than high school	Divorced/widowed/separated	3.08	>1.30to≤3.50	77.3845	>=60	never	mild/moderate	yes	yes	yes	no	4.85
1999-2000	8108	2	12	1075.74	no	0	2.21138	Q3	63	>=60	Male	Non-Hispanic Black	Less than high school	Divorced/widowed/separated	0.62	≤1.30	86.0437	>=60	never	heavy	no	yes	no	no	5.144
1999-2000	8118	2	6	4596.41	no	0	1.89538	Q3	62	>=60	Male	Non-Hispanic White	College or above	Married/living with partner	5	>3.50	84.6466	>=60	never	mild/moderate	yes	yes	no	no	4.985
1999-2000	8119	2	5	4800.1	DM	1	2.76521	Q4	60	>=60	Female	Non-Hispanic White	High school or equivalent	Married/living with partner	4.44	>3.50	64.6992	>=60	never	never	yes	yes	no	yes	4.867
1999-2000	8138	2	9	6344.89	no	0	0.880408	Q1	33	<60	Male	Others	Less than high school	Married/living with partner	2.93	>1.30to≤3.50	91.891	>=60	never	mild/moderate	no	yes	no	no	5.556
1999-2000	8150	2	9	1484.11	no	0	1.07085	Q2	41	<60	Male	Non-Hispanic Black	Less than high school	Never married	1.41	>1.30to≤3.50	81.2637	>=60	now	heavy	no	yes	no	no	5.533
1999-2000	8155	1	4	383.178	no	0	3.41261	Q4	77	>=60	Female	Mexican American	Less than high school	Divorced/widowed/separated	0.72	≤1.30	31.6915	<60	former	mild/moderate	yes	yes	no	no	5.322
1999-2000	8157	1	12	5709.48	no	0	0.744038	Q1	60	>=60	Male	Non-Hispanic White	College or above	Married/living with partner	2.94	>1.30to≤3.50	85.8443	>=60	former	mild/moderate	yes	no	no	no	5.256
1999-2000	8174	1	4	488.301	yes	1	3.39909	Q4	66	>=60	Male	Mexican American	High school or equivalent	Married/living with partner	4.44	>3.50	82.3013	>=60	now	heavy	no	yes	no	no	6.378
1999-2000	8185	1	7	3895.06	yes	1	2.47784	Q3	70	>=60	Female	Non-Hispanic White	College or above	Divorced/widowed/separated	2.99	>1.30to≤3.50	69.0417	>=60	never	mild/moderate	yes	yes	no	yes	5.661
1999-2000	8187	2	1	8104.2	no	0	0.380718	Q1	29	<60	Male	Non-Hispanic White	College or above	Married/living with partner	5	>3.50	106.73	>=60	former	mild/moderate	no	no	no	no	5.139
1999-2000	8189	1	6	564.089	yes	1	1.88338	Q3	60	>=60	Female	Mexican American	Less than high school	Married/living with partner	1.08	≤1.30	96.636	>=60	never	never	yes	yes	no	no	5.878
1999-2000	8199	1	13	409.787	yes	1	1.05083	Q2	69	>=60	Male	Mexican American	College or above	Married/living with partner	5	>3.50	93.3517	>=60	never	mild/moderate	no	no	no	no	5.783
1999-2000	8202	1	8	4295.74	yes	1	2.68049	Q4	69	>=60	Female	Others	College or above	Married/living with partner	3.16	>1.30to≤3.50	90.7156	>=60	never	never	no	yes	no	no	5.912
1999-2000	8214	1	8	10516	no	0	1.92257	Q3	49	<60	Female	Others	College or above	Married/living with partner	5	>3.50	104.399	>=60	never	never	no	yes	no	no	4.802
1999-2000	8219	2	11	5128.54	yes	1	0.835713	Q1	68	>=60	Male	Non-Hispanic White	High school or equivalent	Married/living with partner	3.02	>1.30to≤3.50	71.8616	>=60	former	heavy	yes	yes	no	no	6.139
1999-2000	8221	2	8	644.654	no	0	1.51546	Q2	32	<60	Female	Non-Hispanic White	College or above	Married/living with partner	5	>3.50	117.641	>=60	former	heavy	no	no	no	no	4.478
1999-2000	8235	2	1	5078.54	DM	1	1.70206	Q3	63	>=60	Male	Non-Hispanic White	High school or equivalent	Divorced/widowed/separated	1.58	>1.30to≤3.50	97.3703	>=60	former	mild/moderate	yes	no	no	no	8.711
1999-2000	8243	2	10	243.125	DM	1	3.48404	Q4	66	>=60	Male	Mexican American	Less than high school	Married/living with partner	0.81	≤1.30	95.3398	>=60	never	heavy	no	yes	no	no
1999-2000	8248	1	7	1122.92	yes	1	0.843316	Q1	67	>=60	Male	Non-Hispanic Black	High school or equivalent	Never married	2.14	>1.30to≤3.50	103.923	>=60	former	mild/moderate	yes	yes	no	no	6.006
1999-2000	8260	2	7	7591.63	yes	1	1.73066	Q3	37	<60	Male	Non-Hispanic White	College or above	Married/living with partner	1.47	>1.30to≤3.50	80.0001	>=60	former	heavy	no	yes	no	no	5.606
1999-2000	8268	2	3	919.237	yes	1	5.90281	Q4	58	<60	Female	Mexican American	Less than high school	Married/living with partner	1.07	≤1.30	103.587	>=60	never	never	no	yes	no	yes	6.283
1999-2000	8278	1	4	2880.15	yes	1	1.64989	Q3	36	<60	Male	Mexican American	College or above	Married/living with partner	3.81	>3.50	101.608	>=60	never	mild/moderate	no	yes	no	no	5.806
1999-2000	8285	1	6	1746.43	no	0	1.3623	Q2	61	>=60	Female	Non-Hispanic Black	Less than high school	Divorced/widowed/separated	0.61	≤1.30	74.0617	>=60	never	former	yes	yes	yes	yes	5.001
1999-2000	8289	2	7	3443.45	DM	1	3.40748	Q4	76	>=60	Male	Others	Less than high school	Married/living with partner	0.89	≤1.30	36.5506	<60	former	mild/moderate	yes	yes	no	no	7.561
1999-2000	8293	1	8	4596.41	yes	1	0.789966	Q1	63	>=60	Male	Non-Hispanic White	College or above	Married/living with partner	5	>3.50	84.0541	>=60	never	mild/moderate	no	no	no	no	5.79
1999-2000	8296	2	8	3471.6	no	0	1.34389	Q2	31	<60	Female	Non-Hispanic Black	College or above	Never married	4.19	>3.50	104.673	>=60	never	mild/moderate	no	no	no	no	4.967
1999-2000	8299	2	2	263.958	yes	1	4.92447	Q4	73	>=60	Male	Mexican American	Less than high school	Married/living with partner	0.64	≤1.30	90.7651	>=60	never	mild/moderate	yes	yes	no	yes	4.761
1999-2000	8304	2	11	3606.84	no	0	0.614111	Q1	39	<60	Male	Non-Hispanic Black	College or above	Never married	1.85	>1.30to≤3.50	91.1922	>=60	now	heavy	no	yes	no	no	5.484
1999-2000	8314	1	10	4131.41	no	0	1.60323	Q3	70	>=60	Male	Others	College or above	Married/living with partner	5	>3.50	88.0223	>=60	never	mild/moderate	no	yes	yes	yes	5.294
1999-2000	8322	1	8	7148.7	no	0	3.01812	Q4	28	<60	Male	Non-Hispanic White	College or above	Never married	4.85	>3.50	12.9379	<60	now	heavy	yes	yes	no	no	5.296
1999-2000	8325	1	5	11178.8	yes	1	0.367699	Q1	39	<60	Female	Non-Hispanic White	College or above	Married/living with partner	5	>3.50	85.839	>=60	never	heavy	no	no	no	no	6.756
1999-2000	8337	1	1	3056.32	yes	1	1.68471	Q3	84	>=60	Female	Non-Hispanic White	High school or equivalent	Divorced/widowed/separated	2.99	>1.30to≤3.50	62.575	>=60	never	never	yes	yes	yes	yes	5.972
1999-2000	8347	2	2	2207.85	no	0	6.47246	Q4	26	<60	Female	Mexican American	High school or equivalent	Married/living with partner	2.88	>1.30to≤3.50	138.64	>=60	never	never	no	yes	no	no	4.628
1999-2000	8357	1	9	682.091	no	0	1.65739	Q3	27	<60	Female	Non-Hispanic White	College or above	Married/living with partner	2.52	>1.30to≤3.50	128.789	>=60	former	former	no	no	no	no	4.263
1999-2000	8366	1	11	11720.7	no	0	0.833701	Q1	36	<60	Male	Others	High school or equivalent	Married/living with partner	1.52	>1.30to≤3.50	80.5641	>=60	never	former	no	yes	no	no	5.011
1999-2000	8382	1	11	10633.2	no	0	2.34558	Q3	59	<60	Male	Non-Hispanic White	Less than high school	Married/living with partner	2.3	>1.30to≤3.50	95.0935	>=60	former	former	yes	yes	no	no	5.483
1999-2000	8385	2	2	3918.38	no	0	2.28439	Q3	30	<60	Female	Non-Hispanic Black	High school or equivalent	Never married	1.08	≤1.30	122.747	>=60	now	mild/moderate	yes	yes	no	no	5.322
1999-2000	8388	2	5	1045.56	no	0	4.07362	Q4	62	>=60	Male	Non-Hispanic Black	Less than high school	Divorced/widowed/separated	2.7	>1.30to≤3.50	97.8539	>=60	now	mild/moderate	yes	yes	no	no	4.917
1999-2000	8392	1	2	9862.92	DM	1	1.52395	Q3	52	<60	Male	Others	College or above	Married/living with partner	1.98	>1.30to≤3.50	105.193	>=60	now	mild/moderate	no	yes	no	no	7.306
1999-2000	8396	2	3	7441.7	yes	1	1.70689	Q3	58	<60	Male	Non-Hispanic White	High school or equivalent	Married/living with partner	5	>3.50	87.0588	>=60	former	heavy	no	yes	no	no	5.733
1999-2000	8401	1	1	8664.15	no	0	2.59123	Q4	71	>=60	Female	Non-Hispanic White	Less than high school	Married/living with partner	2.13	>1.30to≤3.50	68.5584	>=60	former	never	yes	yes	no	yes	4.95
1999-2000	8403	2	1	7369.15	DM	1	7.19399	Q4	57	<60	Male	Non-Hispanic White	High school or equivalent	Married/living with partner	5	>3.50	77.6345	>=60	former	mild/moderate	yes	yes	yes	yes	13.222
1999-2000	8407	2	5	5072.92	no	0	1.73206	Q3	47	<60	Male	Non-Hispanic White	Less than high school	Married/living with partner	0.81	≤1.30	94.0527	>=60	now	heavy	no	no	no	no
1999-2000	8408	1	12	1111.78	no	0	3.27244	Q4	54	<60	Female	Mexican American	Less than high school	Married/living with partner	3.25	>1.30to≤3.50	106.539	>=60	never	never	yes	yes	no	yes	5.033
1999-2000	8412	1	4	605.684	DM	1	2.51803	Q3	62	>=60	Female	Mexican American	Less than high school	Married/living with partner	1.24	≤1.30	100.717	>=60	never	heavy	yes	yes	no	no	13.167
1999-2000	8426	2	8	876.953	no	0	0.772751	Q1	43	<60	Female	Mexican American	High school or equivalent	Divorced/widowed/separated	4.36	>3.50	97.1863	>=60	never	heavy	no	no	no	no	5.294
1999-2000	8430	1	13	1759.19	no	0	3.28977	Q4	33	<60	Female	Mexican American	College or above	Married/living with partner	1.17	≤1.30	116.818	>=60	never	never	no	yes	no	no	4.856
1999-2000	8455	1	7	2778.63	no	0	0.668906	Q1	35	<60	Male	Non-Hispanic Black	High school or equivalent	Married/living with partner	5	>3.50	118.29	>=60	never	mild/moderate	yes	yes	no	no	4.922
1999-2000	8460	1	1	5548.31	no	0	2.13665	Q3	75	>=60	Female	Non-Hispanic White	College or above	Married/living with partner	5	>3.50	77.6213	>=60	never	never	yes	yes	no	no	4.689
1999-2000	8470	2	6	237.721	no	0	0.900754	Q1	67	>=60	Female	Mexican American	Less than high school	Divorced/widowed/separated	3.11	>1.30to≤3.50	91.9991	>=60	former	mild/moderate	yes	yes	no	no	5.55
1999-2000	8475	2	4	6005.35	yes	1	1.73815	Q3	64	>=60	Male	Non-Hispanic White	College or above	Married/living with partner	3.16	>1.30to≤3.50	91.8115	>=60	former	former	no	yes	no	no	5.856
1999-2000	8481	2	13	1072.74	DM	1	0.754428	Q1	42	<60	Male	Mexican American	College or above	Married/living with partner	3.4	>1.30to≤3.50	97.4148	>=60	never	mild/moderate	yes	yes	no	no	8
1999-2000	8489	1	4	457.853	DM	1	6.37733	Q4	75	>=60	Male	Mexican American	Less than high school	Married/living with partner	1.07	≤1.30	84.9843	>=60	former	mild/moderate	yes	yes	yes	no	12.822
1999-2000	8497	1	13	227.8	DM	1	2.95714	Q4	75	>=60	Male	Mexican American	Less than high school	Married/living with partner	1.05	≤1.30	68.4134	>=60	former	former	yes	yes	yes	no	7.361
1999-2000	8498	1	5	1348.25	no	0	2.97746	Q4	50	<60	Male	Mexican American	Less than high school	Married/living with partner	0.82	≤1.30	92.0913	>=60	never	heavy	no	yes	no	no	5.522
1999-2000	8500	2	7	5579.65	no	0	1.08544	Q2	40	<60	Female	Others	College or above	Divorced/widowed/separated	1.08	≤1.30	99.2561	>=60	now	heavy	yes	no	no	no	5.061
1999-2000	8501	1	7	2171.28	DM	1	0.63674	Q1	54	<60	Male	Non-Hispanic Black	Less than high school	Married/living with partner	5	>3.50	103.51	>=60	former	mild/moderate	yes	yes	no	yes	8.55
1999-2000	8508	2	11	5907.79	yes	1	5.27083	Q4	73	>=60	Female	Non-Hispanic White	Less than high school	Married/living with partner	2.4	>1.30to≤3.50	59.0526	<60	never	mild/moderate	yes	yes	no	yes	5.778
1999-2000	8509	2	7	4456.75	yes	1	1.31813	Q2	74	>=60	Female	Others	Less than high school	Divorced/widowed/separated	1.26	≤1.30	78.1685	>=60	never	former	yes	yes	no	no	5.239
1999-2000	8532	2	11	5191.78	DM	1	2.69173	Q4	73	>=60	Female	Non-Hispanic White	High school or equivalent	Divorced/widowed/separated	5	>3.50	38.5416	<60	never	never	yes	yes	yes	yes	12.901
1999-2000	8535	1	13	226.865	yes	1	2.0768	Q3	70	>=60	Male	Mexican American	Less than high school	Divorced/widowed/separated	1.33	>1.30to≤3.50	80.021	>=60	never	mild/moderate	no	no	yes	no	6.522
1999-2000	8548	2	8	1026.92	yes	1	1.52476	Q3	81	>=60	Male	Non-Hispanic Black	Less than high school	Divorced/widowed/separated	3.47	>1.30to≤3.50	28.5395	<60	never	never	yes	yes	no	no	5.611
1999-2000	8551	2	5	7635.58	no	0	2.38729	Q3	45	<60	Female	Non-Hispanic White	Less than high school	Married/living with partner	0.48	≤1.30	95.8304	>=60	now	heavy	no	yes	yes	no	4.728
1999-2000	8563	2	7	2215.69	no	0	2.30461	Q3	45	<60	Male	Non-Hispanic Black	High school or equivalent	Divorced/widowed/separated	1.44	>1.30to≤3.50	97.6411	>=60	never	never	no	yes	no	no	4.561
1999-2000	8564	2	12	6989.85	no	0	1.37709	Q2	22	<60	Female	Others	College or above	Never married	1.96	>1.30to≤3.50	112.634	>=60	never	heavy	no	no	no	no	4.928
1999-2000	8569	2	12	10298	no	0	0.809992	Q1	41	<60	Female	Non-Hispanic White	College or above	Married/living with partner	5	>3.50	84.6414	>=60	never	never	no	no	no	no	4.828
1999-2000	8573	2	7	1074.5	DM	1	2.02294	Q3	67	>=60	Male	Non-Hispanic Black	College or above	Married/living with partner	1.49	>1.30to≤3.50	83.6596	>=60	former	former	yes	yes	yes	no	7.239
1999-2000	8580	2	1	7325.48	yes	1	2.5996	Q4	55	<60	Male	Non-Hispanic White	College or above	Married/living with partner	5	>3.50	78.7329	>=60	former	mild/moderate	no	yes	no	no	5.589
1999-2000	8607	2	7	5252.02	yes	1	0.909376	Q1	61	>=60	Male	Non-Hispanic White	College or above	Married/living with partner	5	>3.50	85.2434	>=60	now	mild/moderate	yes	yes	no	no	5.183
1999-2000	8610	2	13	4857.09	no	0	3.59566	Q4	74	>=60	Female	Non-Hispanic White	College or above	Never married	4.37	>3.50	78.1685	>=60	never	never	yes	yes	no	no	5.55
1999-2000	8614	3	1	8682.07	no	0	0.846803	Q1	42	<60	Male	Non-Hispanic White	College or above	Married/living with partner	5	>3.50	107.155	>=60	former	mild/moderate	no	no	no	no	5.24
1999-2000	8619	1	1	8389.68	no	0	2.76366	Q4	38	<60	Female	Non-Hispanic White	College or above	Married/living with partner	2.84	>1.30to≤3.50	112.786	>=60	now	mild/moderate	yes	yes	no	no	4.917
1999-2000	8622	1	5	9062.61	no	0	0.617288	Q1	27	<60	Male	Non-Hispanic White	College or above	Married/living with partner	2.22	>1.30to≤3.50	119.062	>=60	now	heavy	no	yes	no	no	5.072
1999-2000	8629	2	6	884.447	no	0	2.97778	Q4	47	<60	Female	Mexican American	Less than high school	Married/living with partner	1.6	>1.30to≤3.50	94.4935	>=60	never	never	yes	yes	no	no	5.256
1999-2000	8637	3	1	1808.21	no	0	0.366294	Q1	25	<60	Male	Mexican American	College or above	Married/living with partner	1.21	≤1.30	109.771	>=60	never	mild/moderate	no	no	no	no	5.379
1999-2000	8641	1	6	1224.13	no	0	2.66569	Q4	42	<60	Male	Mexican American	Less than high school	Married/living with partner	1.7	>1.30to≤3.50	97.4148	>=60	never	mild/moderate	no	yes	no	no	5.15
1999-2000	8645	1	3	381.148	DM	1	4.36039	Q4	61	>=60	Male	Mexican American	Less than high school	Married/living with partner	1.06	≤1.30	85.2434	>=60	former	former	yes	yes	no	yes	7.05
1999-2000	8650	2	12	3110.29	no	0	1.04062	Q2	28	<60	Male	Non-Hispanic Black	High school or equivalent	Married/living with partner	3.18	>1.30to≤3.50	55.3404	<60	never	former	yes	no	no	no	4.528
1999-2000	8672	2	8	6672.63	no	0	0.648684	Q1	25	<60	Female	Non-Hispanic White	College or above	Married/living with partner	4.44	>3.50	110.286	>=60	never	never	no	yes	no	no	5.178
1999-2000	8687	1	10	933.675	no	0	2.78	Q4	48	<60	Female	Mexican American	Less than high school	Married/living with partner	1.17	≤1.30	111.126	>=60	never	never	yes	yes	no	no	5.144
1999-2000	8697	1	9	3900.43	DM	1	4.32321	Q4	70	>=60	Male	Non-Hispanic White	High school or equivalent	Married/living with partner	1.96	>1.30to≤3.50	80.021	>=60	never	former	no	yes	yes	no	8.672
1999-2000	8702	2	7	7670.63	no	0	1.82302	Q3	33	<60	Female	Non-Hispanic White	High school or equivalent	Married/living with partner	1.47	>1.30to≤3.50	116.818	>=60	now	mild/moderate	no	yes	no	no	5.444
1999-2000	8709	1	11	6451.69	no	0	5.35818	Q4	35	<60	Male	Non-Hispanic White	Less than high school	Married/living with partner	1.7	>1.30to≤3.50	102.325	>=60	now	mild/moderate	no	yes	no	no	5.494
1999-2000	8727	1	4	483.581	no	0	1.54619	Q3	81	>=60	Male	Mexican American	Less than high school	Married/living with partner	2.21	>1.30to≤3.50	74.0705	>=60	former	former	yes	no	no	no	5.183
1999-2000	8728	2	8	1038.39	yes	1	2.32552	Q3	48	<60	Male	Mexican American	Less than high school	Married/living with partner	2.79	>1.30to≤3.50	93.3943	>=60	now	former	no	yes	no	no	5.978
1999-2000	8736	2	1	7319	no	0	1.08185	Q2	29	<60	Female	Non-Hispanic White	High school or equivalent	Married/living with partner	1.77	>1.30to≤3.50	126.993	>=60	now	mild/moderate	yes	yes	no	no	5.033
1999-2000	8745	2	13	1491.96	no	0	1.75534	Q3	24	<60	Female	Mexican American	College or above	Never married	0.63	≤1.30	124.442	>=60	never	mild/moderate	no	yes	no	no	4.833
1999-2000	8765	2	6	1722.91	yes	1	1.47503	Q2	80	>=60	Male	Non-Hispanic White	College or above	Divorced/widowed/separated	5	>3.50	66.0523	>=60	former	mild/moderate	yes	yes	no	no	6.706
1999-2000	8769	1	13	409.787	DM	1	3.67976	Q4	64	>=60	Male	Mexican American	College or above	Married/living with partner	5	>3.50	91.8115	>=60	former	former	yes	yes	no	no	10.094
1999-2000	8772	2	5	931.103	no	0	1.69926	Q3	59	<60	Female	Mexican American	College or above	Married/living with partner	3.18	>1.30to≤3.50	86.8546	>=60	never	former	no	yes	no	no	4.483
1999-2000	8774	3	1	588.514	no	0	6.80802	Q4	34	<60	Female	Non-Hispanic White	College or above	Married/living with partner	5	>3.50	131.064	>=60	never	mild/moderate	no	yes	no	no	4.535
1999-2000	8777	2	9	1240.73	no	0	1.13245	Q2	72	>=60	Male	Others	Less than high school	Married/living with partner	1.19	≤1.30	78.9046	>=60	never	never	no	no	no	no	4.739
1999-2000	8780	1	1	6445.57	yes	1	5.86058	Q4	61	>=60	Female	Non-Hispanic White	High school or equivalent	Divorced/widowed/separated	0.02	≤1.30	64.2463	>=60	now	former	no	yes	no	no	5.644
1999-2000	8784	2	6	299.836	yes	1	4.27625	Q4	68	>=60	Female	Mexican American	Less than high school	Married/living with partner	1.16	≤1.30	91.3551	>=60	never	never	yes	yes	no	no	5.844
1999-2000	8785	1	4	1449.19	yes	1	13.7776	Q4	45	<60	Male	Mexican American	Less than high school	Married/living with partner	1.06	≤1.30	125.64	>=60	now	heavy	no	yes	no	no	5.794
1999-2000	8788	1	2	3936.7	no	0	1.25991	Q2	30	<60	Male	Non-Hispanic Black	College or above	Never married	2.23	>1.30to≤3.50	108.491	>=60	now	heavy	no	yes	no	no	5.1
1999-2000	8798	2	1	5195.74	no	0	1.21443	Q2	76	>=60	Female	Non-Hispanic White	College or above	Married/living with partner	3.07	>1.30to≤3.50	86.3628	>=60	never	mild/moderate	yes	yes	no	no	4.53
1999-2000	8803	1	6	2314.09	no	0	1.06648	Q2	21	<60	Male	Mexican American	College or above	Never married	3.97	>3.50	138.765	>=60	never	mild/moderate	no	yes	no	no	5.472
1999-2000	8814	1	10	260.393	yes	1	2.68737	Q4	78	>=60	Male	Mexican American	Less than high school	Married/living with partner	0.86	≤1.30	66.9868	>=60	former	former	yes	yes	yes	yes	6.244
1999-2000	8815	1	12	8029.07	no	0	2.73496	Q4	50	<60	Male	Non-Hispanic White	College or above	Married/living with partner	4.48	>3.50	92.0913	>=60	never	mild/moderate	no	yes	no	no	5.394
1999-2000	8816	2	12	7531.36	yes	1	2.41301	Q3	27	<60	Male	Non-Hispanic White	College or above	Married/living with partner	3.59	>3.50	108.24	>=60	never	never	yes	yes	no	no	6.15
1999-2000	8833	2	8	11036.6	no	0	1.60974	Q3	21	<60	Female	Others	College or above	Married/living with partner	3.62	>3.50	134.333	>=60	never	former	no	yes	no	no	5.361
1999-2000	8852	2	6	262.752	DM	1	3.07172	Q4	67	>=60	Male	Mexican American	Less than high school	Married/living with partner	1.64	>1.30to≤3.50	64.799	>=60	former	mild/moderate	yes	yes	no	no	7.906
1999-2000	8856	1	1	1805.64	yes	1	0.636626	Q1	82	>=60	Male	Non-Hispanic White	College or above	Divorced/widowed/separated	1.93	>1.30to≤3.50	52.7044	<60	never	former	yes	no	no	no	6.194
1999-2000	8881	2	9	738.327	DM	1	1.51878	Q2	72	>=60	Male	Non-Hispanic Black	Less than high school	Married/living with partner	2.67	>1.30to≤3.50	80.7723	>=60	never	mild/moderate	yes	yes	yes	no	3.822
1999-2000	8889	2	9	2216.11	yes	1	2.5761	Q4	22	<60	Male	Others	Less than high school	Never married	2.35	>1.30to≤3.50	88.8898	>=60	never	heavy	no	yes	no	no	5.672
1999-2000	8894	2	3	2113.78	yes	1	1.66813	Q3	35	<60	Male	Mexican American	Less than high school	Married/living with partner	1.44	>1.30to≤3.50	102.325	>=60	now	heavy	no	no	no	no	6.644
1999-2000	8897	2	6	11162.5	no	0	1.38994	Q2	43	<60	Male	Non-Hispanic White	College or above	Married/living with partner	4.68	>3.50	85.6575	>=60	former	heavy	no	yes	no	no	5.361
1999-2000	8908	1	1	5461.53	yes	1	1.96261	Q3	64	>=60	Male	Non-Hispanic White	Less than high school	Divorced/widowed/separated	1.2	≤1.30	66.179	>=60	now	mild/moderate	yes	yes	yes	no	5.611
1999-2000	8910	1	11	707.976	no	0	0.803313	Q1	62	>=60	Male	Non-Hispanic Black	College or above	Married/living with partner	5	>3.50	97.8539	>=60	former	mild/moderate	yes	yes	no	no	5.178
1999-2000	8911	2	9	5322.37	yes	1	1.81797	Q3	23	<60	Male	Non-Hispanic White	College or above	Never married	2.4	>1.30to≤3.50	98.5781	>=60	now	former	no	yes	no	no	6.539
1999-2000	8915	2	5	3145.81	no	0	3.61649	Q4	31	<60	Male	Non-Hispanic Black	Less than high school	Married/living with partner	1.14	≤1.30	121.661	>=60	never	former	no	yes	no	no	5.089
1999-2000	8917	1	7	2138.09	DM	1	0.822241	Q1	52	<60	Female	Non-Hispanic Black	College or above	Never married	1.27	≤1.30	133.142	>=60	never	never	no	no	no	no	9.067
1999-2000	8919	1	7	2689.12	no	0	1.42832	Q2	38	<60	Male	Non-Hispanic Black	Less than high school	Never married	3.52	>3.50	115.823	>=60	now	former	no	no	no	no	4.9
1999-2000	8921	2	6	5079.17	DM	1	5.75561	Q4	74	>=60	Female	Non-Hispanic White	High school or equivalent	Married/living with partner	3.11	>1.30to≤3.50	78.1685	>=60	never	never	yes	yes	no	yes
1999-2000	8924	1	11	10534.9	no	0	1.7178	Q3	23	<60	Male	Non-Hispanic White	Less than high school	Married/living with partner	0.99	≤1.30	98.5781	>=60	now	heavy	no	yes	no	no	5.25
1999-2000	8931	2	13	247.55	yes	1	2.98113	Q4	66	>=60	Male	Mexican American	Less than high school	Divorced/widowed/separated	0.32	≤1.30	90.5306	>=60	now	heavy	no	yes	no	no	5.583
1999-2000	8932	2	3	7139.26	yes	1	1.94363	Q3	51	<60	Male	Non-Hispanic White	College or above	Married/living with partner	0.15	≤1.30	105.934	>=60	never	never	no	yes	no	no	5.45
1999-2000	8938	1	1	1805.64	no	0	1.43002	Q2	82	>=60	Male	Non-Hispanic White	College or above	Married/living with partner	5	>3.50	80.9065	>=60	former	former	no	yes	no	no	5.144
1999-2000	8942	1	7	6683.97	yes	1	2.85036	Q4	61	>=60	Male	Others	College or above	Married/living with partner	2.25	>1.30to≤3.50	98.7479	>=60	never	heavy	no	yes	no	no	6.011
1999-2000	8952	2	10	4138.1	no	0	0.937362	Q2	31	<60	Male	Non-Hispanic Black	Less than high school	Never married	1.63	>1.30to≤3.50	107.732	>=60	now	heavy	yes	yes	no	no	5.306
1999-2000	8956	2	6	204.569	no	0	2.40927	Q3	71	>=60	Male	Mexican American	Less than high school	Married/living with partner	1.16	≤1.30	92.0493	>=60	former	former	no	yes	no	no	5.056
1999-2000	8968	1	2	6506.67	no	0	3.49341	Q4	65	>=60	Female	Non-Hispanic White	High school or equivalent	Married/living with partner	3.12	>1.30to≤3.50	83.27	>=60	former	never	yes	yes	no	no	5.417
1999-2000	8985	1	12	7099.93	no	0	0.486614	Q1	22	<60	Female	Non-Hispanic White	High school or equivalent	Married/living with partner	4.24	>3.50	112.634	>=60	never	mild/moderate	no	no	no	no	5.272
1999-2000	9006	2	1	7623.31	yes	1	2.29388	Q3	54	<60	Male	Non-Hispanic White	High school or equivalent	Married/living with partner	3.2	>1.30to≤3.50	89.5397	>=60	now	mild/moderate	no	yes	yes	no	4.55
1999-2000	9014	1	12	1747.9	no	0	1.65749	Q3	39	<60	Female	Mexican American	Less than high school	Married/living with partner	0.83	≤1.30	111.997	>=60	former	mild/moderate	no	yes	no	no	4.739
1999-2000	9020	1	9	3107.99	no	0	0.43828	Q1	22	<60	Male	Non-Hispanic Black	College or above	Never married	3.59	>3.50	102.759	>=60	never	mild/moderate	no	no	no	no	4.879
1999-2000	9024	2	8	3471.6	no	0	1.12835	Q2	28	<60	Female	Non-Hispanic Black	College or above	Divorced/widowed/separated	3.29	>1.30to≤3.50	93.3832	>=60	never	former	no	yes	no	no	4.478
1999-2000	9040	1	12	669.331	DM	1	4.167	Q4	68	>=60	Female	Mexican American	Less than high school	Divorced/widowed/separated	0.06	≤1.30	91.3551	>=60	never	mild/moderate	yes	yes	no	no	13.022
1999-2000	9056	1	11	4524.51	no	0	1.30484	Q2	69	>=60	Male	Non-Hispanic White	Less than high school	Married/living with partner	1.19	≤1.30	71.3585	>=60	former	mild/moderate	yes	yes	yes	yes	5.222
1999-2000	9069	2	2	11872.2	DM	1	4.85185	Q4	40	<60	Male	Non-Hispanic White	College or above	Married/living with partner	5	>3.50	108.671	>=60	never	heavy	no	yes	no	no	8.461
1999-2000	9070	2	3	2306.4	no	0	0.894374	Q1	32	<60	Male	Mexican American	High school or equivalent	Married/living with partner	4.95	>3.50	104.504	>=60	never	mild/moderate	yes	yes	no	no	4.972
1999-2000	9077	2	13	249.574	no	0	1.37456	Q2	64	>=60	Female	Mexican American	Less than high school	Married/living with partner	1.82	>1.30to≤3.50	99.312	>=60	never	never	yes	yes	no	no	5.233
1999-2000	9090	1	12	2995.74	yes	1	1.79397	Q3	81	>=60	Female	Non-Hispanic White	College or above	Married/living with partner	2.89	>1.30to≤3.50	88.1331	>=60	now	mild/moderate	yes	yes	no	no	5.733
1999-2000	9096	2	5	7823.47	no	0	4.68008	Q4	54	<60	Female	Non-Hispanic White	College or above	Married/living with partner	2.67	>1.30to≤3.50	100.796	>=60	former	former	no	yes	yes	no	5.378
1999-2000	9097	1	1	6848.27	yes	1	3.68922	Q4	56	<60	Male	Non-Hispanic White	High school or equivalent	Married/living with partner	5	>3.50	88.2906	>=60	former	mild/moderate	no	yes	no	no	5.383
1999-2000	9101	2	5	8180.76	no	0	3.98463	Q4	25	<60	Male	Non-Hispanic White	College or above	Never married	3.11	>1.30to≤3.50	87.0362	>=60	never	heavy	yes	yes	no	no	5.583
1999-2000	9102	1	5	12655.3	no	0	2.38563	Q3	42	<60	Male	Non-Hispanic White	College or above	Married/living with partner	4.34	>3.50	97.4148	>=60	never	mild/moderate	no	yes	no	no	5.479
1999-2000	9103	2	13	1514.84	no	0	0.853918	Q1	29	<60	Female	Mexican American	High school or equivalent	Never married	1.82	>1.30to≤3.50	92.0857	>=60	never	heavy	yes	no	no	no	4.967
1999-2000	9106	1	12	4444.45	no	0	0.764356	Q1	72	>=60	Male	Non-Hispanic White	College or above	Married/living with partner	5	>3.50	78.9046	>=60	never	mild/moderate	yes	yes	no	no	5.411
1999-2000	9129	1	1	798.509	no	0	3.80418	Q4	64	>=60	Female	Mexican American	College or above	Married/living with partner	2.12	>1.30to≤3.50	72.0138	>=60	never	mild/moderate	no	yes	no	yes	5.461
1999-2000	9131	2	3	1010.85	yes	1	2.87859	Q4	42	<60	Female	Mexican American	Less than high school	Never married	0	≤1.30	97.8714	>=60	never	never	no	yes	no	no	5.994
1999-2000	9154	2	7	4478.64	no	0	1.15406	Q2	60	>=60	Female	Others	High school or equivalent	Divorced/widowed/separated	0.83	≤1.30	96.636	>=60	now	never	yes	yes	no	no	4.722
1999-2000	9169	3	1	12510	no	0	0.594984	Q1	45	<60	Female	Non-Hispanic White	College or above	Married/living with partner	3.6	>3.50	95.8304	>=60	never	mild/moderate	no	yes	no	no	4.729
1999-2000	9170	2	9	2323.89	no	0	1.74673	Q3	25	<60	Female	Non-Hispanic Black	College or above	Married/living with partner	3.23	>1.30to≤3.50	84.4525	>=60	never	mild/moderate	no	yes	no	no	4.733
1999-2000	9173	1	12	4444.45	yes	1	0.492344	Q1	74	>=60	Male	Non-Hispanic White	College or above	Married/living with partner	5	>3.50	90.1298	>=60	former	mild/moderate	yes	yes	no	no	5.95
1999-2000	9187	2	4	2671.86	DM	1	1.96597	Q3	54	<60	Male	Non-Hispanic Black	College or above	Married/living with partner	5	>3.50	61.9474	>=60	now	mild/moderate	yes	yes	no	yes	8.889
1999-2000	9190	2	6	228.672	no	0	6.76473	Q4	63	>=60	Female	Mexican American	Less than high school	Married/living with partner	1.96	>1.30to≤3.50	63.35	>=60	never	mild/moderate	no	yes	no	no	4.806
1999-2000	9194	1	7	1185.37	DM	1	1.87704	Q3	81	>=60	Female	Non-Hispanic Black	Less than high school	Married/living with partner	1.41	>1.30to≤3.50	73.6714	>=60	former	former	yes	yes	no	no	7.133
1999-2000	9196	2	9	2523.39	no	0	1.65056	Q3	44	<60	Female	Non-Hispanic Black	College or above	Never married	0.23	≤1.30	111.25	>=60	now	heavy	no	yes	no	no	5.218
1999-2000	9207	1	6	287.361	yes	1	4.39236	Q4	66	>=60	Male	Mexican American	Less than high school	Married/living with partner	1.5	>1.30to≤3.50	90.5306	>=60	former	former	yes	yes	no	no	6
1999-2000	9210	1	5	6313.64	yes	1	1.16202	Q2	68	>=60	Female	Non-Hispanic White	College or above	Married/living with partner	5	>3.50	81.5335	>=60	never	mild/moderate	yes	yes	no	no	5.917
1999-2000	9219	2	5	7927.79	DM	1	4.353	Q4	52	<60	Female	Non-Hispanic White	College or above	Divorced/widowed/separated	3.11	>1.30to≤3.50	102.222	>=60	never	mild/moderate	yes	yes	no	no	8.478
1999-2000	9231	2	2	1621	no	0	1.62361	Q3	39	<60	Female	Mexican American	Less than high school	Married/living with partner	3.01	>1.30to≤3.50	59.4534	<60	former	mild/moderate	yes	yes	no	no	4.767
1999-2000	9234	1	3	408.224	DM	1	1.48287	Q2	74	>=60	Female	Mexican American	Less than high school	Married/living with partner	0.77	≤1.30	78.1685	>=60	former	former	yes	yes	no	no	5.978
1999-2000	9239	2	12	8806.06	no	0	1.40745	Q2	39	<60	Female	Non-Hispanic White	College or above	Married/living with partner	3.88	>3.50	99.9558	>=60	former	mild/moderate	no	no	no	no	5.417
1999-2000	9246	3	1	4151	no	0	1.22218	Q2	78	>=60	Male	Non-Hispanic White	College or above	Married/living with partner	1.81	>1.30to≤3.50	66.9868	>=60	never	mild/moderate	yes	no	no	no	5.15
1999-2000	9250	2	8	580.361	no	0	6.37955	Q4	26	<60	Female	Non-Hispanic White	High school or equivalent	Married/living with partner	0.71	≤1.30	129.697	>=60	now	former	no	yes	no	no	4.272
1999-2000	9252	2	9	1985.67	yes	1	0.820891	Q1	51	<60	Female	Others	High school or equivalent	Never married	0	≤1.30	108.808	>=60	never	mild/moderate	no	no	no	no	4.794
1999-2000	9256	2	1	7952.38	yes	1	1.27517	Q2	53	<60	Female	Non-Hispanic White	College or above	Married/living with partner	5	>3.50	90.5936	>=60	former	former	yes	yes	no	no	4.8
1999-2000	9267	2	6	403.755	yes	1	1.23317	Q2	62	>=60	Male	Mexican American	College or above	Married/living with partner	4	>3.50	98.0567	>=60	now	heavy	yes	yes	no	no	6.1
1999-2000	9268	1	1	5738.2	yes	1	3.66538	Q4	60	>=60	Male	Non-Hispanic White	High school or equivalent	Married/living with partner	2.71	>1.30to≤3.50	76.0156	>=60	former	former	yes	yes	yes	yes	5.889
1999-2000	9288	2	12	4252.07	no	0	1.19725	Q2	40	<60	Male	Non-Hispanic White	High school or equivalent	Divorced/widowed/separated	4.19	>3.50	87.4818	>=60	never	mild/moderate	no	yes	no	no	5.378
1999-2000	9293	1	13	1542.02	no	0	2.29741	Q3	22	<60	Female	Mexican American	College or above	Never married	1.91	>1.30to≤3.50	133.393	>=60	never	mild/moderate	no	yes	no	no	5.061
1999-2000	9296	1	5	11781.4	no	0	2.2731	Q3	38	<60	Female	Non-Hispanic White	College or above	Married/living with partner	4.32	>3.50	86.4441	>=60	now	heavy	no	yes	no	no	5.306
1999-2000	9326	2	11	1949.95	no	0	1.76939	Q3	85	>=60	Male	Non-Hispanic White	College or above	Married/living with partner	1.15	≤1.30	72.0182	>=60	never	former	yes	yes	no	no	4.735
1999-2000	9331	2	7	1553.6	DM	1	1.89565	Q3	73	>=60	Female	Non-Hispanic Black	Less than high school	Divorced/widowed/separated	1.5	>1.30to≤3.50	60.2804	>=60	never	never	yes	no	no	no	8.456
1999-2000	9343	1	12	2470.13	yes	1	3.80858	Q4	36	<60	Male	Mexican American	Less than high school	Married/living with partner	1.77	>1.30to≤3.50	111.768	>=60	former	mild/moderate	yes	yes	no	no	5.761
1999-2000	9347	2	7	1169.75	DM	1	1.59922	Q3	83	>=60	Female	Non-Hispanic Black	Less than high school	Divorced/widowed/separated	0.49	≤1.30	50.3141	<60	never	never	yes	yes	no	no	5.922
1999-2000	9349	2	6	2120.42	no	0	2.33128	Q3	34	<60	Male	Mexican American	Less than high school	Never married	1.24	≤1.30	103.046	>=60	former	heavy	yes	yes	no	no	5.156
1999-2000	9353	2	2	11118.1	no	0	2.24935	Q3	32	<60	Male	Non-Hispanic White	High school or equivalent	Married/living with partner	5	>3.50	104.504	>=60	now	heavy	yes	yes	no	no	4.994
1999-2000	9364	1	8	10231.5	no	0	2.4601	Q3	28	<60	Male	Non-Hispanic White	College or above	Never married	0.78	≤1.30	118.229	>=60	never	heavy	no	yes	no	no	5.022
1999-2000	9381	2	1	7278.97	DM	1	12.5282	Q4	51	<60	Male	Non-Hispanic White	High school or equivalent	Married/living with partner	1.59	>1.30to≤3.50	105.934	>=60	now	former	yes	yes	no	no	12.5
1999-2000	9390	2	8	3168.1	no	0	1.62978	Q3	38	<60	Female	Non-Hispanic Black	College or above	Married/living with partner	4.4	>3.50	99.6508	>=60	never	mild/moderate	yes	yes	no	no	4.994
1999-2000	9405	1	6	10387.3	yes	1	10.9784	Q4	46	<60	Male	Non-Hispanic White	High school or equivalent	Married/living with partner	1.51	>1.30to≤3.50	5.24768	<60	now	former	yes	yes	no	no	5.683
1999-2000	9409	1	10	2722.66	no	0	1.73642	Q3	42	<60	Male	Non-Hispanic Black	College or above	Married/living with partner	2.84	>1.30to≤3.50	89.2906	>=60	never	former	no	no	no	no	4.839
1999-2000	9412	1	11	2320.93	no	0	7.46068	Q4	39	<60	Female	Mexican American	College or above	Divorced/widowed/separated	4.19	>3.50	111.997	>=60	now	heavy	yes	yes	no	no	4.972
1999-2000	9424	1	12	435.683	DM	1	2.11171	Q3	66	>=60	Female	Mexican American	Less than high school	Divorced/widowed/separated	1.33	>1.30to≤3.50	92.6476	>=60	former	mild/moderate	yes	yes	no	no	7.283
1999-2000	9425	2	8	6762.93	yes	1	1.57081	Q3	53	<60	Male	Non-Hispanic White	College or above	Married/living with partner	5	>3.50	71.4955	>=60	never	mild/moderate	no	yes	no	no	5.689
1999-2000	9453	2	4	2668.3	no	0	0.803554	Q1	28	<60	Male	Non-Hispanic Black	High school or equivalent	Never married	0.45	≤1.30	110.026	>=60	now	heavy	no	no	no	no	4.961
1999-2000	9457	2	12	10045.8	no	0	1.67003	Q3	46	<60	Female	Non-Hispanic White	College or above	Never married	5	>3.50	106.623	>=60	never	mild/moderate	no	yes	no	no	4.861
1999-2000	9470	1	10	11375.4	no	0	2.21209	Q3	42	<60	Female	Non-Hispanic White	High school or equivalent	Never married	2.49	>1.30to≤3.50	97.8714	>=60	never	former	yes	yes	no	no	5.122
1999-2000	9477	1	8	4295.74	yes	1	1.06466	Q2	66	>=60	Female	Non-Hispanic White	College or above	Married/living with partner	2.71	>1.30to≤3.50	71.0091	>=60	never	mild/moderate	yes	yes	no	no	5.884
1999-2000	9478	1	12	273.866	no	0	1.87253	Q3	64	>=60	Male	Mexican American	Less than high school	Married/living with partner	2.39	>1.30to≤3.50	96.6887	>=60	former	heavy	no	yes	no	no	5.372
1999-2000	9479	1	8	8026.22	DM	1	2.08566	Q3	57	<60	Male	Non-Hispanic White	Less than high school	Married/living with partner	4.52	>3.50	101.562	>=60	never	mild/moderate	no	yes	no	no	7.011
1999-2000	9483	2	1	7961.6	DM	1	6.43173	Q4	51	<60	Female	Non-Hispanic White	College or above	Married/living with partner	2.46	>1.30to≤3.50	5.25406	<60	never	mild/moderate	yes	yes	yes	yes	14.128
1999-2000	9496	2	9	1885.02	no	0	1.73195	Q3	81	>=60	Female	Others	High school or equivalent	Married/living with partner	1.07	≤1.30	49.4339	<60	never	former	no	yes	no	no	4.967
1999-2000	9502	1	10	5503.4	DM	1	4.41616	Q4	66	>=60	Female	Non-Hispanic White	High school or equivalent	Divorced/widowed/separated	2.49	>1.30to≤3.50	82.6871	>=60	former	former	no	yes	no	no	14.672
1999-2000	9505	1	11	11842.6	no	0	6.86208	Q4	30	<60	Female	Others	College or above	Married/living with partner	1.82	>1.30to≤3.50	126.104	>=60	never	former	no	yes	no	no	4.561
1999-2000	9507	2	8	8570.81	no	0	1.68925	Q3	35	<60	Male	Non-Hispanic White	College or above	Married/living with partner	5	>3.50	112.556	>=60	never	former	no	yes	no	no	5.394
1999-2000	9511	2	1	7849.33	no	0	1.32521	Q2	52	<60	Female	Non-Hispanic White	High school or equivalent	Married/living with partner	3.2	>1.30to≤3.50	102.222	>=60	now	heavy	yes	yes	no	no	5.317
1999-2000	9526	3	1	3478.38	no	0	1.2693	Q2	72	>=60	Male	Non-Hispanic White	College or above	Married/living with partner	5	>3.50	78.9046	>=60	never	mild/moderate	no	yes	no	no	5.412
1999-2000	9532	1	10	717.808	no	0	3.79962	Q4	64	>=60	Female	Mexican American	High school or equivalent	Divorced/widowed/separated	5	>3.50	72.0138	>=60	never	mild/moderate	no	yes	no	no	5.344
1999-2000	9535	2	11	6139.26	yes	1	1.97107	Q3	60	>=60	Female	Non-Hispanic White	High school or equivalent	Married/living with partner	4.07	>3.50	57.2915	<60	never	mild/moderate	yes	yes	no	no	6.367
1999-2000	9536	2	6	1176.49	yes	1	4.13952	Q4	43	<60	Male	Mexican American	College or above	Married/living with partner	2.76	>1.30to≤3.50	85.6575	>=60	former	mild/moderate	yes	yes	no	no	6.072
1999-2000	9538	2	3	1767.17	no	0	1.32405	Q2	31	<60	Female	Mexican American	College or above	Married/living with partner	3.18	>1.30to≤3.50	125.221	>=60	never	mild/moderate	no	no	no	no	5.228
1999-2000	9539	2	10	4155.96	no	0	2.08922	Q3	29	<60	Female	Non-Hispanic Black	College or above	Married/living with partner	3.6	>3.50	123.612	>=60	never	mild/moderate	no	yes	no	no	4.489
1999-2000	9544	1	5	4787.35	yes	1	2.6583	Q4	77	>=60	Male	Non-Hispanic White	College or above	Married/living with partner	5	>3.50	45.5918	<60	never	former	yes	yes	yes	no	6.439
1999-2000	9547	2	8	8551.92	no	0	0.421083	Q1	34	<60	Female	Non-Hispanic White	College or above	Never married	5	>3.50	116	>=60	never	mild/moderate	no	yes	no	no	4.644
1999-2000	9548	1	11	3494.86	yes	1	2.39856	Q3	50	<60	Male	Non-Hispanic White	High school or equivalent	Married/living with partner	1.51	>1.30to≤3.50	92.0913	>=60	now	heavy	yes	yes	no	no	5.744
1999-2000	9554	2	10	2678.48	no	0	1.86417	Q3	28	<60	Male	Mexican American	High school or equivalent	Married/living with partner	1.8	>1.30to≤3.50	107.482	>=60	never	heavy	no	yes	no	no	5.006
1999-2000	9560	1	3	1051.39	yes	1	2.14397	Q3	49	<60	Male	Mexican American	Less than high school	Married/living with partner	1.75	>1.30to≤3.50	107.433	>=60	former	mild/moderate	no	yes	yes	yes	5.672
1999-2000	9568	1	6	4138.99	yes	1	1.72597	Q3	64	>=60	Male	Non-Hispanic White	College or above	Married/living with partner	5	>3.50	66.179	>=60	never	mild/moderate	no	no	no	no	5.84
1999-2000	9614	2	6	1133.99	yes	1	2.89929	Q4	45	<60	Male	Mexican American	College or above	Married/living with partner	2.4	>1.30to≤3.50	95.3833	>=60	now	former	no	yes	no	no	5.939
1999-2000	9624	2	7	5985	no	0	0.971194	Q2	26	<60	Female	Others	High school or equivalent	Divorced/widowed/separated	4	>3.50	122.706	>=60	never	mild/moderate	no	no	no	no	4.972
1999-2000	9625	1	4	303.797	no	0	1.48241	Q2	70	>=60	Female	Mexican American	Less than high school	Married/living with partner	0.89	≤1.30	80.396	>=60	never	former	yes	yes	yes	no	5.467
1999-2000	9648	2	5	1440.64	no	0	0.91049	Q1	74	>=60	Female	Non-Hispanic Black	Less than high school	Married/living with partner	0.89	≤1.30	32.2054	<60	never	former	yes	yes	no	no	5.244
1999-2000	9649	1	7	6232.71	no	0	1.26502	Q2	29	<60	Female	Non-Hispanic White	College or above	Never married	3.59	>3.50	107.23	>=60	never	mild/moderate	no	yes	no	no	4.733
1999-2000	9651	1	1	8232.25	no	0	0.765844	Q1	31	<60	Female	Non-Hispanic White	High school or equivalent	Divorced/widowed/separated	0.82	≤1.30	118.471	>=60	now	former	no	no	no	no	4.306
1999-2000	9656	1	2	1504.55	no	0	1.06207	Q2	85	>=60	Male	Non-Hispanic White	High school or equivalent	Married/living with partner	4.19	>3.50	51.6054	<60	former	former	no	yes	no	no	5.039
1999-2000	9662	2	8	7189.56	no	0	0.742953	Q1	26	<60	Male	Non-Hispanic White	College or above	Married/living with partner	4.44	>3.50	96.5224	>=60	never	former	no	no	no	no	4.611
1999-2000	9665	1	2	4387	no	0	2.16554	Q3	40	<60	Female	Others	Less than high school	Married/living with partner	2.62	>1.30to≤3.50	117.549	>=60	now	heavy	no	yes	no	no	5.183
1999-2000	9669	1	2	14666.2	no	0	2.62998	Q4	43	<60	Female	Non-Hispanic White	College or above	Married/living with partner	4.64	>3.50	108.893	>=60	never	mild/moderate	no	yes	no	no	4.706
1999-2000	9675	2	2	10512.4	no	0	2.27917	Q3	35	<60	Male	Non-Hispanic White	High school or equivalent	Married/living with partner	5	>3.50	102.325	>=60	never	mild/moderate	yes	yes	no	no	5.189
1999-2000	9683	1	11	10007.8	yes	1	1.69821	Q3	24	<60	Female	Others	Less than high school	Married/living with partner	0.99	≤1.30	111.063	>=60	never	never	no	yes	no	no	6.017
1999-2000	9685	1	13	992.742	yes	1	2.18535	Q3	44	<60	Male	Mexican American	Less than high school	Married/living with partner	4.52	>3.50	118.063	>=60	never	heavy	yes	yes	no	no	6
1999-2000	9703	2	8	7054.87	yes	1	2.43095	Q3	55	<60	Female	Non-Hispanic White	College or above	Married/living with partner	4.18	>3.50	100.09	>=60	former	mild/moderate	yes	yes	no	no	5.061
1999-2000	9714	1	7	2550.37	no	0	2.69749	Q4	44	<60	Female	Non-Hispanic Black	College or above	Divorced/widowed/separated	1.07	≤1.30	111.25	>=60	former	mild/moderate	no	yes	no	no	5.406
1999-2000	9715	2	6	280.995	no	0	4.00596	Q4	60	>=60	Female	Mexican American	Less than high school	Divorced/widowed/separated	1.27	≤1.30	86.2466	>=60	now	heavy	yes	yes	no	no	5.172
1999-2000	9731	2	3	1755.87	yes	1	1.19324	Q2	83	>=60	Male	Non-Hispanic White	High school or equivalent	Married/living with partner	1.42	>1.30to≤3.50	47.6688	<60	never	mild/moderate	yes	no	no	no	6.144
1999-2000	9735	1	5	4025.58	no	0	0.979638	Q2	65	>=60	Male	Non-Hispanic White	College or above	Married/living with partner	5	>3.50	73.392	>=60	former	mild/moderate	yes	yes	no	no	5.507
1999-2000	9736	2	12	3368.88	no	0	1.15	Q2	34	<60	Female	Others	High school or equivalent	Divorced/widowed/separated	2.63	>1.30to≤3.50	122.61	>=60	never	mild/moderate	no	yes	no	no	5.272
1999-2000	9737	1	5	10642	no	0	1.95421	Q3	30	<60	Male	Others	Less than high school	Married/living with partner	2.16	>1.30to≤3.50	116.58	>=60	former	mild/moderate	no	yes	no	no	4.863
1999-2000	9742	2	9	7602.67	DM	1	2.27333	Q3	49	<60	Male	Others	Less than high school	Married/living with partner	2.84	>1.30to≤3.50	82.1223	>=60	never	heavy	no	yes	no	no	7.611
1999-2000	9750	1	6	805.943	no	0	3.14172	Q4	30	<60	Female	Non-Hispanic White	High school or equivalent	Married/living with partner	0.58	≤1.30	126.104	>=60	former	mild/moderate	no	yes	no	no	4.717
1999-2000	9762	2	2	316.209	yes	1	2.28698	Q3	66	>=60	Female	Mexican American	Less than high school	Married/living with partner	0.64	≤1.30	92.6476	>=60	former	heavy	no	yes	no	no	5.417
1999-2000	9772	2	5	3252.82	yes	1	0.453942	Q1	21	<60	Male	Others	High school or equivalent	Never married	3.18	>1.30to≤3.50	130.515	>=60	never	mild/moderate	no	no	no	no	5.656
1999-2000	9774	3	1	2059.46	no	0	2.17468	Q3	80	>=60	Female	Non-Hispanic White	College or above	Married/living with partner	5	>3.50	64.3582	>=60	never	former	yes	yes	no	yes	5.024
1999-2000	9779	2	13	956.457	DM	1	3.30308	Q4	43	<60	Male	Mexican American	College or above	Married/living with partner	2.75	>1.30to≤3.50	112.058	>=60	never	former	yes	yes	no	no	11.05
1999-2000	9797	2	2	8812.18	no	0	0.486901	Q1	26	<60	Male	Non-Hispanic White	College or above	Never married	5	>3.50	96.5224	>=60	former	mild/moderate	no	no	no	no	4.778
1999-2000	9802	2	3	393.154	no	0	4.08001	Q4	62	>=60	Female	Mexican American	Less than high school	Married/living with partner	0.76	≤1.30	73.0327	>=60	former	never	no	yes	no	no	4.906
1999-2000	9811	2	12	1553.6	yes	1	1.36602	Q2	63	>=60	Female	Non-Hispanic Black	College or above	Divorced/widowed/separated	2.4	>1.30to≤3.50	97.3499	>=60	never	mild/moderate	no	yes	no	no	5.628
1999-2000	9813	2	6	5011.39	no	0	0.912776	Q1	63	>=60	Male	Non-Hispanic White	High school or equivalent	Married/living with partner	4	>3.50	74.4304	>=60	former	heavy	yes	yes	no	yes	5.411
1999-2000	9815	3	1	7941.42	no	0	1.12231	Q2	48	<60	Female	Non-Hispanic White	College or above	Married/living with partner	3.97	>3.50	93.832	>=60	former	mild/moderate	no	no	no	no	4.929
1999-2000	9821	1	7	6478.15	no	0	1.62041	Q3	79	>=60	Female	Non-Hispanic White	College or above	Divorced/widowed/separated	1.08	≤1.30	44.8897	<60	former	mild/moderate	no	yes	no	no	5.294
1999-2000	9823	1	10	7699.81	no	0	0.934424	Q2	23	<60	Male	Non-Hispanic White	High school or equivalent	Married/living with partner	3.52	>3.50	111.324	>=60	never	mild/moderate	no	no	no	no	4.994
1999-2000	9825	1	4	2276.82	no	0	0.814525	Q1	23	<60	Female	Mexican American	College or above	Never married	3.08	>1.30to≤3.50	111.846	>=60	never	heavy	no	no	no	no	4.828
1999-2000	9829	2	5	1180.11	DM	1	1.72154	Q3	75	>=60	Male	Others	Less than high school	Married/living with partner	3.18	>1.30to≤3.50	89.3138	>=60	former	former	no	yes	no	no	10.489
1999-2000	9833	1	7	959.22	no	0	4.40906	Q4	60	>=60	Male	Non-Hispanic Black	College or above	Married/living with partner	4.67	>3.50	99.2384	>=60	now	mild/moderate	no	yes	no	no	4.944
1999-2000	9837	1	13	244.798	yes	1	5.88828	Q4	61	>=60	Male	Mexican American	College or above	Married/living with partner	1.91	>1.30to≤3.50	85.2434	>=60	never	former	yes	yes	no	no	5.778
1999-2000	9843	2	12	2792.13	no	0	1.52558	Q3	33	<60	Female	Non-Hispanic Black	High school or equivalent	Never married	0.55	≤1.30	90.1602	>=60	now	former	no	yes	no	no	4.517
1999-2000	9845	2	13	1918.36	no	0	4.24893	Q4	36	<60	Male	Mexican American	College or above	Married/living with partner	3.8	>3.50	111.768	>=60	never	heavy	no	yes	no	no	4.894
1999-2000	9849	2	6	236.363	no	0	1.32871	Q2	60	>=60	Male	Mexican American	Less than high school	Married/living with partner	0.48	≤1.30	94.4279	>=60	never	heavy	no	yes	no	no	4.628
1999-2000	9865	1	8	6347.09	no	0	1.46033	Q2	27	<60	Female	Non-Hispanic White	Less than high school	Never married	4.25	>3.50	93.3885	>=60	now	heavy	no	yes	no	no	4.574
1999-2000	9872	1	7	6912.07	no	0	1.30152	Q2	60	>=60	Male	Non-Hispanic White	College or above	Married/living with partner	5	>3.50	68.0649	>=60	former	mild/moderate	yes	yes	no	yes	5.15
1999-2000	9879	1	7	906.919	DM	1	1.40406	Q2	81	>=60	Male	Non-Hispanic Black	Less than high school	Married/living with partner	1.41	>1.30to≤3.50	51.2451	<60	former	former	no	no	no	no	9.122
1999-2000	9892	2	6	288.13	DM	1	3.54579	Q4	81	>=60	Female	Mexican American	Less than high school	Divorced/widowed/separated	1.8	>1.30to≤3.50	74.4177	>=60	never	former	yes	yes	yes	no	12.694
1999-2000	9902	1	5	8488.67	no	0	0.975115	Q2	23	<60	Female	Non-Hispanic White	High school or equivalent	Married/living with partner	2.22	>1.30to≤3.50	96.0498	>=60	now	heavy	no	yes	no	no	4.278
1999-2000	9911	1	6	12740.2	yes	1	7.10118	Q4	45	<60	Female	Non-Hispanic White	College or above	Married/living with partner	5	>3.50	107.374	>=60	never	former	no	yes	no	no	5.911
1999-2000	9915	1	3	352.712	yes	1	3.44915	Q4	66	>=60	Male	Mexican American	Less than high school	Divorced/widowed/separated	1.06	≤1.30	95.3398	>=60	former	heavy	no	yes	no	no	5.156
1999-2000	9921	1	9	9382.4	no	0	2.26321	Q3	54	<60	Female	Non-Hispanic White	College or above	Married/living with partner	5	>3.50	100.796	>=60	never	mild/moderate	no	yes	no	no	4.974
1999-2000	9925	2	6	396.921	DM	1	2.91993	Q4	77	>=60	Male	Mexican American	Less than high school	Divorced/widowed/separated	1.88	>1.30to≤3.50	100.347	>=60	former	mild/moderate	yes	yes	no	no	7.289
1999-2000	9926	2	7	4419.02	yes	1	1.36652	Q2	35	<60	Male	Others	Less than high school	Married/living with partner	1.56	>1.30to≤3.50	118.535	>=60	never	heavy	no	no	no	no	5.844
1999-2000	9932	1	6	975.534	DM	1	0.61311	Q1	52	<60	Female	Mexican American	Less than high school	Married/living with partner	4.95	>3.50	102.222	>=60	now	heavy	no	yes	no	no	11.939
1999-2000	9940	1	7	3895.06	yes	1	1.87634	Q3	71	>=60	Female	Non-Hispanic White	College or above	Divorced/widowed/separated	1.32	>1.30to≤3.50	89.4501	>=60	now	former	no	yes	no	no	5.878
1999-2000	9944	1	2	9969.11	yes	1	48.7084	Q4	50	<60	Male	Others	Less than high school	Married/living with partner	2.62	>1.30to≤3.50	101.3	>=60	now	mild/moderate	no	yes	no	no	5.756
1999-2000	9960	1	4	300.307	no	0	0.87097	Q1	85	>=60	Male	Mexican American	Less than high school	Divorced/widowed/separated	0.45	≤1.30	63.7726	>=60	former	mild/moderate	no	yes	no	no	5.078
1999-2000	9961	2	7	7320.96	no	0	4.38924	Q4	36	<60	Male	Others	Less than high school	Married/living with partner	2.11	>1.30to≤3.50	101.608	>=60	former	never	no	yes	no	no	4.872
2001-2002	9966	2	22	9350.62	yes	1	6.87663	Q4	39	<60	Male	Non-Hispanic White	College or above	Divorced/widowed/separated	2.93	>1.30to≤3.50	94.3885	>=60	now	mild/moderate	no	yes	no	no	5.689
2001-2002	9968	2	20	3166.79	yes	1	2.16492	Q3	84	>=60	Female	Non-Hispanic White	Less than high school	Divorced/widowed/separated	0.68	≤1.30	67.9183	>=60	former	mild/moderate	yes	no	yes	no	5.356
2001-2002	9969	2	18	9060.85	no	0	1.06138	Q2	51	<60	Female	Non-Hispanic White	College or above	Married/living with partner	5	>3.50	74.2709	>=60	never	mild/moderate	no	yes	no	no	5.039
2001-2002	9972	1	26	10151.8	yes	1	2.85644	Q4	44	<60	Male	Non-Hispanic White	High school or equivalent	Married/living with partner	4.74	>3.50	103.511	>=60	former	former	yes	yes	no	no	5.356
2001-2002	9973	2	24	874.627	no	0	4.08537	Q4	63	>=60	Female	Mexican American	Less than high school	Divorced/widowed/separated	0.68	≤1.30	92.505	>=60	now	heavy	no	yes	no	no	4.65
2001-2002	9976	2	24	3897.58	yes	1	0.281212	Q1	36	<60	Male	Non-Hispanic White	College or above	Married/living with partner	0	≤1.30	96.3987	>=60	now	heavy	no	yes	no	no	5.628
2001-2002	9979	2	22	7205.02	yes	1	4.00046	Q4	60	>=60	Male	Others	College or above	Married/living with partner	2.51	>1.30to≤3.50	92.5069	>=60	former	mild/moderate	yes	yes	no	yes	5.306
2001-2002	9984	1	17	1168.96	yes	1	3.00957	Q4	46	<60	Female	Mexican American	Less than high school	Married/living with partner	4.61	>3.50	104.238	>=60	now	mild/moderate	no	yes	no	no	5.683
2001-2002	10001	2	16	2581.67	no	0	0.692958	Q1	28	<60	Male	Mexican American	Less than high school	Married/living with partner	0.18	≤1.30	121.569	>=60	now	heavy	no	no	no	no	5.139
2001-2002	10007	2	27	730.826	DM	1	3.17543	Q4	63	>=60	Female	Mexican American	High school or equivalent	Married/living with partner	0.87	≤1.30	92.505	>=60	never	never	yes	yes	no	no	12.694
2001-2002	10013	2	25	1089	yes	1	2.78331	Q4	58	<60	Male	Mexican American	Less than high school	Divorced/widowed/separated	4.03	>3.50	98.4689	>=60	now	heavy	yes	yes	no	no	6.722
2001-2002	10021	1	26	2510.88	DM	1	2.70885	Q4	44	<60	Male	Non-Hispanic Black	Less than high school	Never married	0	≤1.30	125.597	>=60	now	heavy	yes	yes	no	no	9.022
2001-2002	10025	1	15	8519.79	no	0	1.74436	Q3	47	<60	Female	Non-Hispanic White	College or above	Married/living with partner	2.69	>1.30to≤3.50	88.0775	>=60	never	never	no	no	no	no	4.756
2001-2002	10039	1	19	9022.83	no	0	1.12174	Q2	38	<60	Female	Non-Hispanic White	High school or equivalent	Married/living with partner	3.03	>1.30to≤3.50	63.8431	>=60	now	heavy	no	yes	no	no	4.95
2001-2002	10044	1	27	8143.48	no	0	0.891952	Q1	28	<60	Male	Non-Hispanic White	Less than high school	Never married	0.11	≤1.30	90.8727	>=60	now	heavy	yes	yes	no	no	5.122
2001-2002	10050	2	21	2828.65	no	0	1.37545	Q2	72	>=60	Male	Non-Hispanic White	High school or equivalent	Married/living with partner	5	>3.50	74.859	>=60	former	mild/moderate	yes	no	no	no	5.6
2001-2002	10052	2	28	1719.42	no	0	8.81293	Q4	24	<60	Male	Mexican American	High school or equivalent	Never married	2.73	>1.30to≤3.50	119.124	>=60	never	heavy	no	yes	no	no	4.911
2001-2002	10060	1	14	6591.74	no	0	1.58059	Q3	26	<60	Female	Non-Hispanic White	Less than high school	Never married	2.93	>1.30to≤3.50	102.078	>=60	never	never	no	yes	no	no	5.078
2001-2002	10073	1	26	5243.46	no	0	1.79854	Q3	71	>=60	Female	Non-Hispanic White	College or above	Married/living with partner	5	>3.50	91.9993	>=60	now	former	no	yes	no	no	5.178
2001-2002	10074	2	18	746.65	no	0	3.33985	Q4	35	<60	Female	Non-Hispanic White	College or above	Married/living with partner	5	>3.50	118.471	>=60	never	mild/moderate	no	yes	no	no	4.606
2001-2002	10077	2	26	406.894	no	0	2.14982	Q3	24	<60	Female	Others	College or above	Married/living with partner	5	>3.50	127.988	>=60	never	mild/moderate	no	no	no	no	4.606
2001-2002	10083	2	22	3752.24	no	0	0.861223	Q1	38	<60	Male	Non-Hispanic Black	High school or equivalent	Married/living with partner	3.31	>1.30to≤3.50	73.1593	>=60	never	heavy	no	yes	no	no	5.289
2001-2002	10085	2	23	758.223	no	0	1.56787	Q3	33	<60	Female	Others	College or above	Married/living with partner	5	>3.50	114.206	>=60	never	mild/moderate	no	no	no	no	4.611
2001-2002	10088	2	24	6784.46	no	0	1.20562	Q2	33	<60	Female	Others	Less than high school	Married/living with partner	1.06	≤1.30	120.147	>=60	never	mild/moderate	no	yes	no	no	4.683
2001-2002	10093	1	22	489.361	yes	1	1.92248	Q3	29	<60	Female	Non-Hispanic White	College or above	Married/living with partner	3.21	>1.30to≤3.50	131.21	>=60	never	mild/moderate	no	no	no	no	6.083
2001-2002	10101	1	20	729.344	DM	1	1.01378	Q2	68	>=60	Male	Non-Hispanic Black	College or above	Divorced/widowed/separated	1.28	≤1.30	112.097	>=60	now	former	yes	no	no	no	14.344
2001-2002	10102	1	16	1154.04	DM	1	0.650876	Q1	63	>=60	Male	Non-Hispanic Black	Less than high school	Married/living with partner	1.04	≤1.30	104.711	>=60	former	never	yes	yes	no	yes	11.444
2001-2002	10113	1	16	3740.36	yes	1	2.06666	Q3	45	<60	Male	Non-Hispanic White	High school or equivalent	Married/living with partner	0.55	≤1.30	80.6438	>=60	now	mild/moderate	no	yes	no	no	5.856
2001-2002	10121	1	25	2231.26	yes	1	2.83387	Q4	39	<60	Male	Mexican American	High school or equivalent	Divorced/widowed/separated	5	>3.50	107.211	>=60	now	heavy	no	yes	no	no	5.789
2001-2002	10133	2	16	2835.69	no	0	2.33009	Q3	84	>=60	Male	Non-Hispanic White	College or above	Divorced/widowed/separated	2.82	>1.30to≤3.50	68.8074	>=60	never	mild/moderate	yes	yes	no	no	5.567
2001-2002	10146	1	15	4171.07	no	0	1.09799	Q2	70	>=60	Male	Non-Hispanic White	College or above	Married/living with partner	3.35	>1.30to≤3.50	75.9182	>=60	former	mild/moderate	yes	yes	no	no	5.556
2001-2002	10150	2	27	18712.7	no	0	3.27756	Q4	21	<60	Female	Others	College or above	Married/living with partner	0.7	≤1.30	130.714	>=60	never	heavy	yes	yes	no	no	4.556
2001-2002	10154	2	14	1810.35	yes	1	3.07415	Q4	72	>=60	Female	Non-Hispanic Black	College or above	Married/living with partner	1.31	>1.30to≤3.50	100.105	>=60	never	never	no	yes	no	no	5.661
2001-2002	10156	2	18	3643.36	no	0	0.568585	Q1	77	>=60	Male	Non-Hispanic White	Less than high school	Divorced/widowed/separated	3.05	>1.30to≤3.50	96.9806	>=60	former	mild/moderate	no	no	yes	no	5.344
2001-2002	10166	1	23	8976.74	no	0	2.23392	Q3	48	<60	Male	Non-Hispanic White	High school or equivalent	Never married	2.19	>1.30to≤3.50	88.6058	>=60	never	mild/moderate	yes	yes	no	no	5.106
2001-2002	10183	1	26	9130.94	no	0	0.820022	Q1	32	<60	Female	Non-Hispanic White	High school or equivalent	Married/living with partner	5	>3.50	115.011	>=60	now	mild/moderate	no	no	no	no	4.756
2001-2002	10186	2	26	2813.58	no	0	0.669609	Q1	20	<60	Female	Non-Hispanic Black	Less than high school	Never married	0.17	≤1.30	122.738	>=60	never	never	no	yes	no	no	3.956
2001-2002	10189	2	14	4369.3	no	0	2.78617	Q4	44	<60	Female	Others	College or above	Never married	1.27	≤1.30	105.713	>=60	never	never	yes	yes	no	no	4.744
2001-2002	10207	2	19	6891.18	yes	1	1.9119	Q3	66	>=60	Female	Non-Hispanic White	College or above	Married/living with partner	1.98	>1.30to≤3.50	90.5759	>=60	former	former	yes	no	no	no	6.206
2001-2002	10225	2	24	1221.07	yes	1	1.76729	Q3	82	>=60	Male	Non-Hispanic White	College or above	Married/living with partner	1.01	≤1.30	50.8135	<60	never	mild/moderate	no	yes	no	no	6.55
2001-2002	10243	2	17	1882.83	no	0	0.582263	Q1	82	>=60	Female	Non-Hispanic White	College or above	Married/living with partner	5	>3.50	68.8793	>=60	former	mild/moderate	no	yes	no	no	5.083
2001-2002	10245	1	27	3316.87	no	0	0.858058	Q1	20	<60	Female	Non-Hispanic Black	Less than high school	Married/living with partner	0.48	≤1.30	151.746	>=60	never	heavy	no	no	no	no	5.267
2001-2002	10247	2	21	6055.11	no	0	1.7456	Q3	37	<60	Female	Non-Hispanic White	College or above	Married/living with partner	5	>3.50	116.818	>=60	never	mild/moderate	no	no	no	no	4.989
2001-2002	10251	2	23	7953.04	no	0	0.929722	Q2	36	<60	Female	Non-Hispanic White	College or above	Married/living with partner	5	>3.50	95.1532	>=60	never	mild/moderate	yes	yes	no	no	4.933
2001-2002	10261	1	18	9242.63	yes	1	6.97707	Q4	47	<60	Male	Others	College or above	Married/living with partner	4.65	>3.50	106.379	>=60	never	former	yes	yes	no	no	5.806
2001-2002	10264	2	27	4006.75	DM	1	18.9302	Q4	42	<60	Male	Non-Hispanic White	Less than high school	Never married	2.68	>1.30to≤3.50	92.4202	>=60	former	heavy	no	yes	no	no	17.722
2001-2002	10268	1	22	6038.7	no	0	0.90259	Q1	27	<60	Female	Non-Hispanic White	College or above	Married/living with partner	1.64	>1.30to≤3.50	119.122	>=60	former	heavy	no	no	no	no	4.883
2001-2002	10269	1	27	1895.27	DM	1	1.61668	Q3	56	<60	Male	Non-Hispanic Black	College or above	Married/living with partner	5	>3.50	96.8333	>=60	now	heavy	no	yes	yes	yes	7.35
2001-2002	10274	2	25	5778.6	no	0	2.72872	Q4	20	<60	Female	Others	High school or equivalent	Never married	0.86	≤1.30	165.353	>=60	former	heavy	no	yes	no	no	4.9
2001-2002	10289	2	23	2317.01	no	0	1.31645	Q2	28	<60	Female	Mexican American	High school or equivalent	Married/living with partner	3.59	>3.50	124.442	>=60	never	heavy	no	yes	no	no	4.867
2001-2002	10292	1	15	5919.88	no	0	1.65211	Q3	20	<60	Female	Others	College or above	Never married	2.27	>1.30to≤3.50	131.635	>=60	never	never	no	no	no	no	5.539
2001-2002	10294	2	26	399.259	no	0	1.33204	Q2	23	<60	Female	Non-Hispanic White	Less than high school	Never married	0.05	≤1.30	128.89	>=60	now	mild/moderate	yes	yes	no	no	4.456
2001-2002	10296	2	20	3158.59	no	0	1.00417	Q2	36	<60	Male	Non-Hispanic Black	College or above	Married/living with partner	0.99	≤1.30	126.579	>=60	never	mild/moderate	no	no	no	no	5.072
2001-2002	10315	2	23	9999.74	DM	1	3.63276	Q4	41	<60	Male	Non-Hispanic White	College or above	Married/living with partner	5	>3.50	82.9419	>=60	former	heavy	no	yes	no	no	13.328
2001-2002	10317	1	22	6289.77	yes	1	2.87042	Q4	51	<60	Male	Non-Hispanic White	College or above	Married/living with partner	5	>3.50	86.7581	>=60	never	mild/moderate	yes	yes	no	no	6.578
2001-2002	10319	1	22	595.81	no	0	4.73133	Q4	64	>=60	Female	Mexican American	College or above	Married/living with partner	5	>3.50	67.7889	>=60	never	never	no	yes	no	no	4.794
2001-2002	10320	1	21	3814.49	no	0	1.3834	Q2	62	>=60	Female	Non-Hispanic White	College or above	Married/living with partner	5	>3.50	98.0035	>=60	former	mild/moderate	yes	yes	no	no	5.472
2001-2002	10321	2	27	8037.57	DM	1	0.436505	Q1	52	<60	Male	Non-Hispanic White	College or above	Married/living with partner	5	>3.50	97.8543	>=60	former	former	yes	yes	no	yes	9.572
2001-2002	10324	2	21	9455.89	yes	1	2.32217	Q3	57	<60	Female	Non-Hispanic White	College or above	Married/living with partner	5	>3.50	50.2878	<60	never	mild/moderate	yes	yes	no	no	5.694
2001-2002	10338	1	22	3416.44	no	0	2.03832	Q3	70	>=60	Male	Non-Hispanic White	Less than high school	Married/living with partner	3.27	>1.30to≤3.50	67.6553	>=60	former	mild/moderate	no	yes	yes	no	5.517
2001-2002	10346	1	20	2180.61	no	0	0.414881	Q1	33	<60	Male	Non-Hispanic Black	College or above	Never married	5	>3.50	91.2981	>=60	never	mild/moderate	no	no	no	no	5.144
2001-2002	10347	2	15	1598.73	no	0	1.52855	Q3	49	<60	Female	Others	College or above	Married/living with partner	4.72	>3.50	102.065	>=60	former	mild/moderate	yes	yes	no	no	4.95
2001-2002	10348	1	16	1367.16	DM	1	1.83408	Q3	65	>=60	Male	Non-Hispanic Black	Less than high school	Married/living with partner	2.21	>1.30to≤3.50	7.03724	<60	former	former	yes	yes	yes	no	5.367
2001-2002	10358	1	27	4465.25	no	0	3.16966	Q4	46	<60	Male	Non-Hispanic White	High school or equivalent	Married/living with partner	1.16	≤1.30	102.067	>=60	now	heavy	no	yes	no	no	5.522
2001-2002	10362	2	24	1676.06	no	0	1.64096	Q3	42	<60	Female	Mexican American	College or above	Divorced/widowed/separated	1.08	≤1.30	112.786	>=60	former	heavy	no	no	no	no	4.861
2001-2002	10374	1	17	2107.99	yes	1	2.12056	Q3	81	>=60	Female	Non-Hispanic White	High school or equivalent	Divorced/widowed/separated	3.27	>1.30to≤3.50	81.5176	>=60	former	mild/moderate	yes	yes	no	no	6.461
2001-2002	10379	1	21	3082.9	no	0	0.52263	Q1	26	<60	Male	Non-Hispanic Black	High school or equivalent	Never married	1.5	>1.30to≤3.50	106.538	>=60	never	never	no	yes	no	no	5.1
2001-2002	10384	1	28	1867.32	no	0	1.69995	Q3	20	<60	Male	Mexican American	Less than high school	Never married	1.24	≤1.30	128.596	>=60	former	heavy	no	no	no	no	5.456
2001-2002	10388	1	20	5425.83	DM	1	2.67186	Q4	59	<60	Female	Non-Hispanic White	College or above	Divorced/widowed/separated	1.55	>1.30to≤3.50	95.1411	>=60	never	former	yes	yes	no	no	7.578
2001-2002	10396	2	22	6691.23	yes	1	3.68714	Q4	60	>=60	Female	Non-Hispanic White	High school or equivalent	Married/living with partner	2.7	>1.30to≤3.50	69.7207	>=60	never	mild/moderate	yes	yes	no	no	5.861
2001-2002	10398	1	19	5363.3	no	0	0.828148	Q1	62	>=60	Female	Non-Hispanic White	High school or equivalent	Divorced/widowed/separated	3.62	>3.50	68.748	>=60	never	heavy	no	yes	no	no	5.228
2001-2002	10411	1	27	1411.03	yes	1	1.20602	Q2	85	>=60	Female	Non-Hispanic Black	College or above	Divorced/widowed/separated	0.55	≤1.30	67.4277	>=60	never	never	yes	yes	no	no	5.45
2001-2002	10420	1	18	7267.05	no	0	0.758246	Q1	21	<60	Male	Non-Hispanic White	College or above	Never married	5	>3.50	121.662	>=60	now	heavy	no	no	no	no	4.767
2001-2002	10424	2	28	9681.23	yes	1	0.945077	Q2	42	<60	Male	Non-Hispanic White	College or above	Married/living with partner	5	>3.50	104.975	>=60	never	mild/moderate	no	yes	no	no	5.617
2001-2002	10426	2	16	3522.03	yes	1	2.74712	Q4	76	>=60	Male	Non-Hispanic White	Less than high school	Married/living with partner	2.09	>1.30to≤3.50	72.7849	>=60	former	never	no	yes	no	no	6.172
2001-2002	10428	2	26	483.498	no	0	5.59314	Q4	26	<60	Female	Non-Hispanic White	College or above	Married/living with partner	5	>3.50	119.962	>=60	never	mild/moderate	no	yes	no	no	4.094
2001-2002	10434	1	27	2642.45	no	0	0.581907	Q1	51	<60	Male	Non-Hispanic White	High school or equivalent	Married/living with partner	1.37	>1.30to≤3.50	103.432	>=60	now	mild/moderate	no	no	no	no	4.628
2001-2002	10436	2	25	2520.89	no	0	0.959002	Q2	52	<60	Male	Non-Hispanic Black	High school or equivalent	Never married	4.66	>3.50	113.122	>=60	former	former	yes	no	no	no	5.283
2001-2002	10440	2	20	3279.85	no	0	0.497698	Q1	46	<60	Male	Non-Hispanic Black	Less than high school	Never married	0.44	≤1.30	123.844	>=60	now	heavy	yes	no	no	no	5.083
2001-2002	10443	2	14	8524.49	yes	1	3.18423	Q4	51	<60	Male	Non-Hispanic White	High school or equivalent	Divorced/widowed/separated	5	>3.50	77.3154	>=60	now	former	no	yes	no	yes	6.089
2001-2002	10444	2	16	2448.11	no	0	1.95799	Q3	25	<60	Female	Mexican American	Less than high school	Married/living with partner	0.18	≤1.30	127.092	>=60	never	never	no	yes	no	no	4.9
2001-2002	10447	1	19	4937.04	yes	1	1.83583	Q3	60	>=60	Male	Non-Hispanic White	College or above	Married/living with partner	5	>3.50	92.5069	>=60	former	mild/moderate	yes	no	no	no	6.417
2001-2002	10449	1	18	2289.9	no	0	1.53488	Q3	51	<60	Male	Non-Hispanic Black	High school or equivalent	Married/living with partner	4.78	>3.50	89.3788	>=60	former	heavy	yes	yes	no	no	5.378
2001-2002	10451	1	18	2675.24	DM	1	1.92534	Q3	35	<60	Female	Non-Hispanic Black	Less than high school	Married/living with partner	1.06	≤1.30	136.571	>=60	never	former	yes	yes	no	no	9.389
2001-2002	10453	2	24	5896.05	yes	1	5.6658	Q4	70	>=60	Female	Others	Less than high school	Married/living with partner	1.68	>1.30to≤3.50	74.9372	>=60	never	former	yes	yes	no	no	6.028
2001-2002	10454	1	17	1818.05	no	0	1.32466	Q2	83	>=60	Female	Non-Hispanic White	College or above	Divorced/widowed/separated	1.35	>1.30to≤3.50	52.2244	<60	never	mild/moderate	yes	yes	no	no	4.967
2001-2002	10464	2	14	7192.13	no	0	0.652622	Q1	20	<60	Female	Non-Hispanic White	College or above	Never married	1.69	>1.30to≤3.50	92.3404	>=60	never	mild/moderate	no	no	no	no	4.711
2001-2002	10471	2	23	8113.7	yes	1	0.411467	Q1	28	<60	Male	Non-Hispanic White	College or above	Married/living with partner	5	>3.50	101.971	>=60	never	former	yes	no	no	no	5.7
2001-2002	10477	2	25	8988.5	yes	1	0.677585	Q1	31	<60	Male	Others	College or above	Never married	4.19	>3.50	99.8447	>=60	never	mild/moderate	no	yes	no	no	5.722
2001-2002	10479	1	19	1489.03	no	0	3.28715	Q4	42	<60	Female	Mexican American	College or above	Married/living with partner	4.78	>3.50	107.209	>=60	former	mild/moderate	yes	yes	no	no	5.539
2001-2002	10483	2	22	2773.96	no	0	1.35594	Q2	38	<60	Female	Mexican American	Less than high school	Divorced/widowed/separated	0.66	≤1.30	123.171	>=60	former	former	no	yes	no	no	5.578
2001-2002	10491	1	16	7216.06	no	0	0.672633	Q1	23	<60	Female	Non-Hispanic White	High school or equivalent	Never married	0.34	≤1.30	128.89	>=60	now	heavy	no	no	no	no	4.661
2001-2002	10492	2	21	561.737	no	0	0.763295	Q1	33	<60	Female	Non-Hispanic White	College or above	Married/living with partner	5	>3.50	120.147	>=60	never	mild/moderate	no	no	no	no	4.35
2001-2002	10496	2	23	7591.2	no	0	1.32332	Q2	39	<60	Male	Non-Hispanic White	High school or equivalent	Married/living with partner	2.93	>1.30to≤3.50	84.1153	>=60	former	mild/moderate	no	yes	no	no	5.55
2001-2002	10502	1	22	1083	yes	1	1.26929	Q2	49	<60	Female	Mexican American	Less than high school	Married/living with partner	1.74	>1.30to≤3.50	114.012	>=60	never	never	no	yes	no	no	5.278
2001-2002	10504	2	20	740.496	no	0	4.70305	Q4	21	<60	Female	Mexican American	College or above	Married/living with partner	1.59	>1.30to≤3.50	138.795	>=60	never	former	no	yes	no	no	4.633
2001-2002	10509	2	28	978.702	no	0	1.67597	Q3	47	<60	Female	Mexican American	Less than high school	Married/living with partner	1.7	>1.30to≤3.50	115.625	>=60	never	former	yes	yes	no	no	5.194
2001-2002	10517	1	20	901.294	yes	1	1.19622	Q2	63	>=60	Female	Non-Hispanic Black	High school or equivalent	Divorced/widowed/separated	1.28	≤1.30	78.6964	>=60	never	never	yes	no	yes	no	5.622
2001-2002	10518	2	14	3860.04	yes	1	5.86123	Q4	63	>=60	Female	Others	Less than high school	Never married	1.42	>1.30to≤3.50	68.2668	>=60	former	former	yes	yes	no	yes	5.539
2001-2002	10520	2	20	7997.19	no	0	1.69298	Q3	31	<60	Male	Non-Hispanic White	College or above	Married/living with partner	3.87	>3.50	99.8447	>=60	never	mild/moderate	no	yes	no	no	5.144
2001-2002	10539	1	15	5260.75	DM	1	6.36324	Q4	73	>=60	Female	Others	Less than high school	Divorced/widowed/separated	0.5	≤1.30	86.2299	>=60	never	never	yes	yes	no	yes	8.4
2001-2002	10542	2	21	7635.51	no	0	0.385322	Q1	46	<60	Male	Non-Hispanic White	College or above	Married/living with partner	5	>3.50	102.067	>=60	former	heavy	no	yes	no	no	5.161
2001-2002	10547	1	21	1834.22	no	0	1.37401	Q2	45	<60	Male	Non-Hispanic Black	College or above	Divorced/widowed/separated	4.1	>3.50	104.612	>=60	former	mild/moderate	no	no	no	no	5.422
2001-2002	10548	1	19	636.106	no	0	1.14617	Q2	33	<60	Female	Non-Hispanic White	College or above	Married/living with partner	4.25	>3.50	114.206	>=60	former	mild/moderate	no	yes	no	no	4.722
2001-2002	10556	1	24	2368.56	yes	1	5.10788	Q4	53	<60	Male	Non-Hispanic White	College or above	Married/living with partner	1.37	>1.30to≤3.50	85.5477	>=60	never	former	no	yes	no	no	6.317
2001-2002	10573	1	17	7774.94	no	0	0.786517	Q1	45	<60	Female	Non-Hispanic White	College or above	Married/living with partner	5	>3.50	77.4681	>=60	now	mild/moderate	no	yes	no	no	4.939
2001-2002	10574	2	26	7429.19	no	0	2.18675	Q3	39	<60	Male	Non-Hispanic White	High school or equivalent	Divorced/widowed/separated	5	>3.50	94.3885	>=60	now	heavy	yes	yes	no	no	5.006
2001-2002	10576	1	23	4664.19	DM	1	1.41889	Q2	72	>=60	Female	Non-Hispanic White	Less than high school	Divorced/widowed/separated	1.57	>1.30to≤3.50	73.8918	>=60	former	mild/moderate	yes	yes	no	yes	13.339
2001-2002	10577	2	15	2170.53	yes	1	1.14048	Q2	81	>=60	Male	Non-Hispanic White	College or above	Married/living with partner	4.4	>3.50	56.3712	<60	never	mild/moderate	yes	yes	no	no	5.928
2001-2002	10581	2	24	4440.22	no	0	1.05273	Q2	40	<60	Female	Non-Hispanic White	College or above	Married/living with partner	1.59	>1.30to≤3.50	108.726	>=60	now	mild/moderate	yes	no	no	no	4.767
2001-2002	10590	1	21	7431.23	no	0	0.873429	Q1	38	<60	Female	Non-Hispanic White	College or above	Married/living with partner	3.7	>3.50	110.264	>=60	former	mild/moderate	no	no	no	no	5.172
2001-2002	10595	2	22	8649.5	no	0	0.907001	Q1	21	<60	Female	Non-Hispanic White	Less than high school	Never married	2.51	>1.30to≤3.50	80.7273	>=60	now	heavy	no	no	no	no	5.15
2001-2002	10601	2	16	10068.9	DM	1	1.44381	Q2	50	<60	Male	Non-Hispanic White	College or above	Married/living with partner	5	>3.50	99.2388	>=60	former	mild/moderate	no	yes	no	no	10.55
2001-2002	10612	2	21	5464.22	no	0	1.89537	Q3	21	<60	Female	Non-Hispanic White	High school or equivalent	Never married	0.11	≤1.30	91.694	>=60	now	mild/moderate	no	yes	no	no	4.883
2001-2002	10615	2	26	2533.59	no	0	2.73164	Q4	34	<60	Male	Non-Hispanic Black	College or above	Married/living with partner	5	>3.50	75.2441	>=60	never	mild/moderate	no	yes	no	no	5.439
2001-2002	10619	2	26	6488.76	yes	1	5.46998	Q4	37	<60	Female	Non-Hispanic White	Less than high school	Divorced/widowed/separated	0.73	≤1.30	116.818	>=60	now	mild/moderate	yes	yes	no	no	5.728
2001-2002	10625	2	25	282.698	no	0	1.76818	Q3	73	>=60	Female	Mexican American	Less than high school	Divorced/widowed/separated	1.89	>1.30to≤3.50	86.2299	>=60	never	never	yes	yes	yes	no	5.006
2001-2002	10632	2	27	4395.16	yes	1	1.35435	Q2	71	>=60	Male	Others	Less than high school	Divorced/widowed/separated	0.7	≤1.30	89.8751	>=60	now	heavy	no	yes	yes	no	5.744
2001-2002	10633	1	19	4698.95	no	0	1.79734	Q3	63	>=60	Female	Non-Hispanic White	College or above	Married/living with partner	5	>3.50	78.7142	>=60	never	former	no	no	no	no	5.317
2001-2002	10638	1	16	5656.19	DM	1	1.8256	Q3	69	>=60	Male	Non-Hispanic White	College or above	Married/living with partner	3.73	>3.50	55.6723	<60	never	former	yes	yes	no	no	8.611
2001-2002	10663	1	23	7840.32	yes	1	6.50133	Q4	56	<60	Female	Non-Hispanic White	Less than high school	Divorced/widowed/separated	1.4	>1.30to≤3.50	102.222	>=60	now	former	yes	yes	no	yes	6.056
2001-2002	10664	1	24	665.453	no	0	4.43682	Q4	29	<60	Female	Non-Hispanic Black	High school or equivalent	Married/living with partner	4.58	>3.50	115.219	>=60	never	mild/moderate	no	yes	no	no	4.822
2001-2002	10669	1	27	2396.86	yes	1	0.541861	Q1	55	<60	Male	Non-Hispanic Black	Less than high school	Divorced/widowed/separated	1.03	≤1.30	78.225	>=60	now	heavy	yes	yes	no	no	5.683
2001-2002	10670	2	18	1570.22	yes	1	2.25023	Q3	79	>=60	Female	Non-Hispanic Black	College or above	Divorced/widowed/separated	1.35	>1.30to≤3.50	55.1796	<60	never	former	yes	yes	no	yes	6.761
2001-2002	10676	1	23	8976.74	no	0	0.884743	Q1	41	<60	Male	Non-Hispanic White	College or above	Married/living with partner	4.39	>3.50	67.7735	>=60	never	heavy	no	yes	no	no	5.456
2001-2002	10677	1	17	146.85	no	0	1.31376	Q2	23	<60	Female	Mexican American	College or above	Never married	2.51	>1.30to≤3.50	147.284	>=60	never	former	no	yes	no	no	4.733
2001-2002	10679	2	17	1073.69	no	0	2.21857	Q3	50	<60	Male	Mexican American	Less than high school	Married/living with partner	3.66	>3.50	104.161	>=60	former	former	yes	yes	no	no	5.222
2001-2002	10680	1	26	4808.07	no	0	2.15674	Q3	62	>=60	Male	Non-Hispanic White	Less than high school	Married/living with partner	1.16	≤1.30	80.3067	>=60	former	mild/moderate	no	yes	no	no	5.278
2001-2002	10687	2	24	653.274	no	0	3.37045	Q4	22	<60	Female	Non-Hispanic White	High school or equivalent	Married/living with partner	3.54	>3.50	91.0522	>=60	now	former	no	yes	no	no	5.022
2001-2002	10695	2	25	7148.94	no	0	1.22789	Q2	22	<60	Female	Non-Hispanic White	High school or equivalent	Married/living with partner	1.69	>1.30to≤3.50	104.987	>=60	never	mild/moderate	no	yes	no	no	5.361
2001-2002	10699	2	15	6104.55	DM	1	2.12584	Q3	60	>=60	Male	Non-Hispanic White	College or above	Married/living with partner	5	>3.50	72.5787	>=60	never	mild/moderate	no	no	no	no	8.017
2001-2002	10705	2	23	9999.74	DM	1	1.70415	Q3	46	<60	Male	Non-Hispanic White	High school or equivalent	Married/living with partner	5	>3.50	129.958	>=60	now	mild/moderate	yes	yes	no	no	11.228
2001-2002	10708	2	20	777.269	no	0	2.70296	Q4	34	<60	Female	Non-Hispanic White	College or above	Married/living with partner	3.31	>1.30to≤3.50	126.681	>=60	never	former	no	yes	no	no	4.344
2001-2002	10712	2	28	10069.4	no	0	1.13509	Q2	47	<60	Female	Others	College or above	Married/living with partner	5	>3.50	88.0775	>=60	never	mild/moderate	no	no	no	no	4.633
2001-2002	10715	1	25	219.957	no	0	2.68877	Q4	26	<60	Female	Mexican American	High school or equivalent	Married/living with partner	0.68	≤1.30	158.528	>=60	never	never	no	yes	no	no	4.544
2001-2002	10731	2	18	540.633	yes	1	4.4569	Q4	24	<60	Female	Non-Hispanic White	High school or equivalent	Never married	3.14	>1.30to≤3.50	121.659	>=60	never	former	no	yes	no	no	4.411
2001-2002	10734	2	27	6731.23	yes	1	15.6922	Q4	43	<60	Male	Non-Hispanic White	College or above	Married/living with partner	5	>3.50	81.7847	>=60	never	mild/moderate	yes	yes	no	no	5.933
2001-2002	10738	1	26	2215.85	no	0	1.36162	Q2	83	>=60	Female	Non-Hispanic White	College or above	Divorced/widowed/separated	5	>3.50	38.0291	<60	never	mild/moderate	yes	yes	no	no	4.911
2001-2002	10765	2	19	9050.96	no	0	0.840221	Q1	22	<60	Male	Non-Hispanic White	High school or equivalent	Never married	0.94	≤1.30	133.956	>=60	never	never	no	no	no	no	5.1
2001-2002	10768	1	23	6342.95	yes	1	1.52151	Q3	56	<60	Male	Non-Hispanic White	College or above	Married/living with partner	3.12	>1.30to≤3.50	74.647	>=60	former	mild/moderate	no	yes	yes	yes	6.044
2001-2002	10777	1	17	1818.05	yes	1	0.998517	Q2	85	>=60	Female	Non-Hispanic White	College or above	Divorced/widowed/separated	4.61	>3.50	58.4915	<60	never	former	yes	no	yes	no	5.706
2001-2002	10787	2	27	3117.01	yes	1	1.01097	Q2	29	<60	Female	Mexican American	Less than high school	Married/living with partner	5	>3.50	117.46	>=60	now	mild/moderate	no	yes	no	no	5.65
2001-2002	10789	1	14	2656.17	no	0	0.510027	Q1	33	<60	Male	Non-Hispanic Black	Less than high school	Married/living with partner	1.2	≤1.30	113.813	>=60	now	mild/moderate	no	no	no	no	5.367
2001-2002	10791	2	24	9900.74	no	0	0.444008	Q1	47	<60	Male	Non-Hispanic White	College or above	Divorced/widowed/separated	1.84	>1.30to≤3.50	64.9764	>=60	never	mild/moderate	no	no	no	no	4.733
2001-2002	10793	2	24	4056.03	no	0	3.25075	Q4	34	<60	Male	Non-Hispanic White	High school or equivalent	Never married	1.98	>1.30to≤3.50	97.7626	>=60	never	mild/moderate	no	yes	no	no	5.406
2001-2002	10804	1	23	8663.25	yes	1	6.06598	Q4	46	<60	Male	Non-Hispanic White	High school or equivalent	Never married	5	>3.50	102.067	>=60	never	mild/moderate	yes	yes	no	no	5.856
2001-2002	10805	1	23	3585.4	yes	1	0.995111	Q2	73	>=60	Male	Non-Hispanic White	Less than high school	Married/living with partner	1.72	>1.30to≤3.50	74.335	>=60	now	mild/moderate	no	yes	no	no	5.733
2001-2002	10810	2	23	9455.89	no	0	1.4407	Q2	54	<60	Female	Non-Hispanic White	College or above	Divorced/widowed/separated	5	>3.50	72.7221	>=60	now	mild/moderate	no	no	no	no	4.822
2001-2002	10820	1	26	2924.51	yes	1	3.74791	Q4	38	<60	Female	Non-Hispanic Black	College or above	Married/living with partner	0.68	≤1.30	127.11	>=60	never	mild/moderate	no	yes	no	no	6.283
2001-2002	10827	1	17	1685.91	yes	1	2.11832	Q3	32	<60	Male	Mexican American	Less than high school	Married/living with partner	0.47	≤1.30	118.2	>=60	never	heavy	no	yes	no	no	6.022
2001-2002	10829	1	14	2390.27	DM	1	1.41533	Q2	40	<60	Male	Non-Hispanic Black	College or above	Married/living with partner	2	>1.30to≤3.50	96.559	>=60	former	mild/moderate	yes	yes	no	yes	6.344
2001-2002	10830	1	21	484.699	no	0	1.32985	Q2	25	<60	Female	Non-Hispanic White	College or above	Married/living with partner	5	>3.50	134.949	>=60	never	mild/moderate	no	yes	no	no	4.522
2001-2002	10833	1	15	10028.8	no	0	4.65855	Q4	47	<60	Male	Non-Hispanic White	College or above	Married/living with partner	4.31	>3.50	101.352	>=60	former	mild/moderate	no	yes	no	no	4.95
2001-2002	10838	2	16	8984.58	no	0	1.46395	Q2	25	<60	Female	Non-Hispanic White	High school or equivalent	Married/living with partner	2.09	>1.30to≤3.50	102.797	>=60	former	heavy	no	yes	no	no	5.011
2001-2002	10840	1	26	9254.19	yes	1	4.13564	Q4	31	<60	Male	Non-Hispanic White	Less than high school	Married/living with partner	4.82	>3.50	72.7055	>=60	never	mild/moderate	yes	yes	no	no	6.683
2001-2002	10845	1	18	8721.31	no	0	0.790312	Q1	39	<60	Male	Non-Hispanic White	College or above	Married/living with partner	5	>3.50	94.3885	>=60	never	former	no	no	no	no	4.75
2001-2002	10864	1	17	1685.91	no	0	1.20626	Q2	24	<60	Male	Mexican American	High school or equivalent	Married/living with partner	0.94	≤1.30	132.087	>=60	now	heavy	no	no	no	no	4.956
2001-2002	10871	2	22	2022.17	yes	1	0.81019	Q1	52	<60	Male	Mexican American	Less than high school	Married/living with partner	3.33	>1.30to≤3.50	76.7742	>=60	never	heavy	yes	yes	no	no	6.839
2001-2002	10873	1	15	6690.41	no	0	0.85922	Q1	36	<60	Female	Others	College or above	Never married	4.33	>3.50	111.824	>=60	never	mild/moderate	no	yes	no	no	4.7
2001-2002	10876	2	25	7129.18	yes	1	0.894213	Q1	22	<60	Male	Others	Less than high school	Never married	0.96	≤1.30	120.81	>=60	now	heavy	no	no	no	no	5.706
2001-2002	10877	1	15	1213.21	no	0	1.38071	Q2	41	<60	Male	Mexican American	High school or equivalent	Married/living with partner	0.88	≤1.30	117.219	>=60	former	heavy	no	no	no	no	5.317
2001-2002	10878	1	22	6686.54	no	0	0.619737	Q1	27	<60	Male	Others	High school or equivalent	Never married	3.49	>1.30to≤3.50	102.69	>=60	former	mild/moderate	no	no	no	no	4.894
2001-2002	10883	1	18	4269.66	no	0	6.43727	Q4	49	<60	Male	Non-Hispanic White	College or above	Never married	1.16	≤1.30	78.4093	>=60	now	heavy	no	yes	no	yes	5.289
2001-2002	10884	2	24	10518.8	no	0	1.29811	Q2	41	<60	Female	Non-Hispanic White	College or above	Married/living with partner	5	>3.50	107.965	>=60	former	former	no	no	no	no	4.972
2001-2002	10887	1	16	2325.87	no	0	0.451952	Q1	38	<60	Female	Mexican American	High school or equivalent	Never married	1.58	>1.30to≤3.50	93.8257	>=60	now	heavy	yes	no	no	no	4.833
2001-2002	10892	2	19	701.879	no	0	4.68569	Q4	30	<60	Female	Non-Hispanic White	College or above	Married/living with partner	2.27	>1.30to≤3.50	130.291	>=60	never	never	no	yes	no	no	4.394
2001-2002	10895	2	26	6884.42	no	0	2.45327	Q3	36	<60	Male	Non-Hispanic White	College or above	Married/living with partner	2.94	>1.30to≤3.50	114.925	>=60	now	mild/moderate	yes	yes	no	no	5.039
2001-2002	10899	1	19	2969.45	yes	1	9.17257	Q4	25	<60	Male	Mexican American	College or above	Never married	1.84	>1.30to≤3.50	92.8081	>=60	now	heavy	no	yes	no	no	5.717
2001-2002	10901	2	28	1080.97	no	0	0.539845	Q1	72	>=60	Male	Non-Hispanic Black	College or above	Divorced/widowed/separated	1.98	>1.30to≤3.50	86.5392	>=60	now	mild/moderate	yes	no	no	no	4.728
2001-2002	10915	1	19	2356.14	no	0	0.503327	Q1	81	>=60	Female	Non-Hispanic White	College or above	Divorced/widowed/separated	2.33	>1.30to≤3.50	85.7585	>=60	never	former	no	yes	no	no	5.144
2001-2002	10926	1	16	4887.05	yes	1	2.81202	Q4	73	>=60	Female	Non-Hispanic White	High school or equivalent	Married/living with partner	4.36	>3.50	56.0249	<60	never	mild/moderate	yes	yes	no	yes	5.8
2001-2002	10927	2	14	6807.53	no	0	0.73395	Q1	23	<60	Female	Non-Hispanic White	Less than high school	Never married	1.05	≤1.30	122.517	>=60	now	mild/moderate	no	no	no	no	4.967
2001-2002	10928	2	23	3863.48	no	0	1.48788	Q2	73	>=60	Male	Non-Hispanic White	Less than high school	Married/living with partner	4.19	>3.50	74.335	>=60	former	former	yes	yes	no	no	5.022
2001-2002	10941	2	22	2518.02	no	0	1.33191	Q2	21	<60	Male	Mexican American	Less than high school	Married/living with partner	0.94	≤1.30	121.662	>=60	now	heavy	no	no	no	no	5.439
2001-2002	10943	1	17	1577.2	no	0	1.46386	Q2	24	<60	Male	Mexican American	Less than high school	Married/living with partner	0.47	≤1.30	132.087	>=60	now	heavy	no	yes	no	no	4.867
2001-2002	10962	1	14	1350.8	DM	1	1.62565	Q3	66	>=60	Male	Non-Hispanic Black	High school or equivalent	Married/living with partner	3.72	>3.50	47.5231	<60	former	mild/moderate	yes	yes	no	no	8.606
2001-2002	10971	2	15	1259.72	DM	1	3.74499	Q4	43	<60	Female	Mexican American	Less than high school	Married/living with partner	1.89	>1.30to≤3.50	106.458	>=60	now	never	no	yes	no	yes	9.656
2001-2002	10973	2	27	561.27	no	0	1.74543	Q3	33	<60	Female	Mexican American	College or above	Married/living with partner	4.12	>3.50	97.1797	>=60	former	mild/moderate	no	yes	no	no	4.8
2001-2002	10975	2	17	1300.24	no	0	0.436893	Q1	63	>=60	Female	Non-Hispanic Black	College or above	Divorced/widowed/separated	3.14	>1.30to≤3.50	78.6964	>=60	former	mild/moderate	no	yes	no	no	4.539
2001-2002	10978	1	23	8086.47	no	0	1.41059	Q2	38	<60	Male	Non-Hispanic White	College or above	Married/living with partner	5	>3.50	95.0539	>=60	never	mild/moderate	no	yes	no	no	5.344
2001-2002	10988	2	17	207.18	yes	1	1.49975	Q2	68	>=60	Male	Mexican American	Less than high school	Married/living with partner	2.26	>1.30to≤3.50	68.6125	>=60	never	mild/moderate	yes	yes	no	no	6
2001-2002	10996	1	19	9712.43	no	0	1.6146	Q3	45	<60	Female	Non-Hispanic White	College or above	Married/living with partner	2.76	>1.30to≤3.50	104.973	>=60	former	mild/moderate	no	no	no	no	4.733
2001-2002	11005	2	20	6166.67	yes	1	4.08362	Q4	67	>=60	Male	Non-Hispanic White	College or above	Married/living with partner	4.82	>3.50	69.0962	>=60	never	never	no	yes	no	no	4.628
2001-2002	11013	1	21	510.829	no	0	5.13485	Q4	22	<60	Female	Non-Hispanic White	Less than high school	Married/living with partner	0.79	≤1.30	163.046	>=60	now	heavy	no	yes	no	no	4.594
2001-2002	11014	1	16	3369.15	no	0	1.15079	Q2	41	<60	Male	Non-Hispanic White	Less than high school	Married/living with partner	0.26	≤1.30	110.959	>=60	now	heavy	yes	yes	yes	no	5.439
2001-2002	11019	1	16	8968.46	no	0	1.53367	Q3	50	<60	Female	Non-Hispanic White	College or above	Married/living with partner	5	>3.50	101.35	>=60	now	heavy	no	no	no	no	5.1
2001-2002	11020	2	18	7109.33	no	0	1.49703	Q2	39	<60	Female	Non-Hispanic White	College or above	Married/living with partner	3.02	>1.30to≤3.50	93.1689	>=60	never	mild/moderate	no	yes	no	no	4.783
2001-2002	11021	1	26	2601.03	yes	1	1.48434	Q2	55	<60	Male	Non-Hispanic White	College or above	Never married	1.03	≤1.30	67.667	>=60	former	former	yes	no	yes	no	5.689
2001-2002	11024	1	28	198.213	no	0	1.54169	Q3	73	>=60	Male	Mexican American	Less than high school	Married/living with partner	1.16	≤1.30	66.2445	>=60	never	mild/moderate	no	yes	no	yes	5.2
2001-2002	11032	1	17	6926.13	yes	1	1.9809	Q3	59	<60	Female	Non-Hispanic White	College or above	Married/living with partner	5	>3.50	95.1411	>=60	never	mild/moderate	no	yes	no	no	6.75
2001-2002	11041	1	26	8851.63	no	0	0.953271	Q2	31	<60	Female	Non-Hispanic White	High school or equivalent	Married/living with partner	4.82	>3.50	121.847	>=60	never	mild/moderate	no	no	no	no	4.794
2001-2002	11045	1	26	3231.44	no	0	0.850909	Q1	28	<60	Female	Non-Hispanic Black	Less than high school	Never married	0.68	≤1.30	88.5953	>=60	now	mild/moderate	no	yes	no	no	4.528
2001-2002	11061	2	21	6177.42	no	0	0.838911	Q1	26	<60	Male	Others	College or above	Never married	1.63	>1.30to≤3.50	117.463	>=60	now	mild/moderate	no	no	no	no	5.333
2001-2002	11063	1	27	2884.17	no	0	1.04932	Q2	82	>=60	Female	Non-Hispanic White	College or above	Divorced/widowed/separated	2.33	>1.30to≤3.50	80.947	>=60	never	former	yes	yes	no	no	4.383
2001-2002	11068	2	15	7536.88	no	0	3.15793	Q4	29	<60	Male	Non-Hispanic White	College or above	Married/living with partner	3.31	>1.30to≤3.50	115.013	>=60	never	mild/moderate	no	yes	no	no	5.556
2001-2002	11072	1	17	8242.19	no	0	0.47182	Q1	42	<60	Female	Non-Hispanic White	College or above	Married/living with partner	2.68	>1.30to≤3.50	107.209	>=60	former	mild/moderate	no	no	no	no	5.028
2001-2002	11077	1	19	7262.2	no	0	0.699982	Q1	21	<60	Female	Non-Hispanic White	College or above	Never married	4.39	>3.50	124.25	>=60	never	heavy	no	yes	no	no	4.683
2001-2002	11088	1	24	566.429	no	0	2.93501	Q4	23	<60	Female	Non-Hispanic Black	High school or equivalent	Never married	2.66	>1.30to≤3.50	157.767	>=60	never	never	no	yes	no	no	5.25
2001-2002	11090	2	22	6482.9	no	0	1.78637	Q3	70	>=60	Female	Non-Hispanic White	College or above	Married/living with partner	2.35	>1.30to≤3.50	74.9372	>=60	never	mild/moderate	no	no	no	no	5
2001-2002	11096	2	15	2065.04	yes	1	0.761631	Q1	24	<60	Male	Mexican American	Less than high school	Married/living with partner	1.1	≤1.30	119.124	>=60	never	heavy	no	no	no	no	5.728
2001-2002	11102	2	16	4239.19	yes	1	1.03573	Q2	49	<60	Female	Non-Hispanic Black	High school or equivalent	Divorced/widowed/separated	1.92	>1.30to≤3.50	86.8292	>=60	now	heavy	yes	yes	no	no	4.911
2001-2002	11110	1	20	1735.39	yes	1	1.19354	Q2	45	<60	Male	Non-Hispanic Black	High school or equivalent	Never married	2.44	>1.30to≤3.50	131.754	>=60	now	mild/moderate	yes	no	no	no	5.011
2001-2002	11130	1	19	1684.99	DM	1	2.03728	Q3	82	>=60	Male	Non-Hispanic White	College or above	Divorced/widowed/separated	5	>3.50	69.7809	>=60	former	mild/moderate	no	yes	yes	yes	8.094
2001-2002	11134	1	22	4075.35	yes	1	2.51021	Q3	62	>=60	Male	Non-Hispanic White	College or above	Married/living with partner	5	>3.50	58.4782	<60	never	mild/moderate	yes	yes	no	yes	6.561
2001-2002	11142	2	15	1498.28	yes	1	2.75873	Q4	50	<60	Male	Mexican American	Less than high school	Divorced/widowed/separated	0.9	≤1.30	49.4971	<60	now	heavy	yes	yes	yes	no	5.883
2001-2002	11145	1	15	2098.16	no	0	1.39002	Q2	24	<60	Male	Mexican American	Less than high school	Married/living with partner	0.67	≤1.30	119.124	>=60	never	heavy	no	no	no	no	4.628
2001-2002	11150	1	18	7790.84	no	0	0.658349	Q1	57	<60	Female	Non-Hispanic White	College or above	Divorced/widowed/separated	5	>3.50	96.4872	>=60	never	mild/moderate	no	yes	no	no	5.289
2001-2002	11162	1	19	3122.87	yes	1	4.24976	Q4	42	<60	Female	Non-Hispanic Black	College or above	Never married	1.89	>1.30to≤3.50	91.2055	>=60	never	mild/moderate	yes	yes	no	no	6.2
2001-2002	11163	1	27	2845.62	no	0	0.983116	Q2	45	<60	Female	Non-Hispanic Black	Less than high school	Married/living with partner	2.35	>1.30to≤3.50	121.011	>=60	never	heavy	yes	yes	no	no	4.689
2001-2002	11170	2	25	2001.84	yes	1	2.52558	Q3	23	<60	Male	Mexican American	Less than high school	Married/living with partner	1.21	≤1.30	125.914	>=60	former	heavy	no	yes	no	no	5.8
2001-2002	11187	2	23	4767.95	no	0	1.3974	Q2	48	<60	Female	Non-Hispanic White	High school or equivalent	Married/living with partner	0.9	≤1.30	87.4609	>=60	now	heavy	no	yes	no	no	4.911
2001-2002	11188	2	27	4984.52	no	0	2.58051	Q4	52	<60	Female	Others	Less than high school	Married/living with partner	1.09	≤1.30	85.0376	>=60	never	former	no	yes	no	no	5.106
2001-2002	11189	2	22	4398.67	DM	1	3.23377	Q4	75	>=60	Female	Non-Hispanic White	Less than high school	Divorced/widowed/separated	1.24	≤1.30	62.7481	>=60	former	former	yes	yes	no	no	5.267
2001-2002	11195	2	20	3639.79	yes	1	1.30511	Q2	48	<60	Female	Non-Hispanic Black	College or above	Never married	2.03	>1.30to≤3.50	118.487	>=60	never	never	no	no	no	no	5.039
2001-2002	11216	1	14	2092.57	yes	1	2.13373	Q3	85	>=60	Female	Non-Hispanic White	College or above	Divorced/widowed/separated	2.71	>1.30to≤3.50	58.4915	<60	never	mild/moderate	yes	no	no	no	5.844
2001-2002	11217	2	26	2873.13	no	0	2.37856	Q3	74	>=60	Male	Non-Hispanic White	High school or equivalent	Divorced/widowed/separated	2.91	>1.30to≤3.50	36.2676	<60	never	heavy	no	yes	yes	no	5.589
2001-2002	11224	1	19	2185.83	yes	1	4.15751	Q4	78	>=60	Male	Non-Hispanic White	High school or equivalent	Married/living with partner	1.29	≤1.30	57.5718	<60	now	mild/moderate	no	yes	no	no	6.611
2001-2002	11230	2	22	1781.6	DM	1	7.47512	Q4	42	<60	Female	Mexican American	College or above	Divorced/widowed/separated	1.8	>1.30to≤3.50	107.209	>=60	never	never	yes	yes	no	yes	9.694
2001-2002	11231	2	23	496.355	yes	1	0.728852	Q1	74	>=60	Male	Mexican American	Less than high school	Divorced/widowed/separated	1.26	≤1.30	92.9655	>=60	never	heavy	no	no	no	no	5.133
2001-2002	11265	1	22	2699.34	yes	1	0.961554	Q2	36	<60	Male	Mexican American	Less than high school	Never married	0.84	≤1.30	96.3987	>=60	never	heavy	no	yes	no	no	5.9
2001-2002	11275	2	17	387.301	yes	1	2.0756	Q3	62	>=60	Female	Mexican American	High school or equivalent	Married/living with partner	5	>3.50	93.1571	>=60	never	heavy	yes	no	no	no	5.767
2001-2002	11279	1	15	1907.06	yes	1	2.39238	Q3	31	<60	Male	Mexican American	Less than high school	Never married	1.33	>1.30to≤3.50	125.749	>=60	now	heavy	yes	yes	no	no	5.956
2001-2002	11285	2	23	3467.67	no	0	1.6835	Q3	77	>=60	Female	Non-Hispanic White	High school or equivalent	Never married	1.05	≤1.30	48.5439	<60	former	mild/moderate	yes	yes	no	no	5.389
2001-2002	11293	2	23	1145.65	yes	1	2.49908	Q3	85	>=60	Male	Non-Hispanic White	Less than high school	Married/living with partner	0.25	≤1.30	27.8626	<60	former	never	yes	yes	no	no	5.544
2001-2002	11297	2	17	374.857	DM	1	2.84108	Q4	61	>=60	Female	Mexican American	Less than high school	Divorced/widowed/separated	0.11	≤1.30	98.6943	>=60	never	never	yes	yes	no	no	9.989
2001-2002	11298	1	14	2448.23	no	0	0.685618	Q1	21	<60	Male	Non-Hispanic Black	Less than high school	Never married	1.18	≤1.30	99.3278	>=60	now	mild/moderate	no	no	no	no	4.922
2001-2002	11303	2	24	3196.8	yes	1	2.50397	Q3	58	<60	Male	Non-Hispanic White	College or above	Divorced/widowed/separated	0.36	≤1.30	82.5952	>=60	former	former	no	yes	yes	no	6.106
2001-2002	11309	1	18	9906.9	DM	1	1.96006	Q3	49	<60	Male	Non-Hispanic White	College or above	Divorced/widowed/separated	0.91	≤1.30	64.0699	>=60	former	mild/moderate	yes	no	no	no	8.339
2001-2002	11311	1	16	1377.23	yes	1	0.768917	Q1	68	>=60	Male	Non-Hispanic Black	Less than high school	Divorced/widowed/separated	1.08	≤1.30	71.3979	>=60	now	former	yes	no	yes	no	5.694
2001-2002	11327	1	28	780.368	no	0	3.87955	Q4	47	<60	Female	Mexican American	Less than high school	Married/living with partner	0	≤1.30	76.3874	>=60	never	heavy	no	yes	no	no	5.111
2001-2002	11328	2	19	735.438	yes	1	4.95688	Q4	34	<60	Female	Mexican American	College or above	Married/living with partner	5	>3.50	113.406	>=60	never	never	no	yes	no	no	6.294
2001-2002	11331	1	22	8076.12	yes	1	4.11326	Q4	41	<60	Female	Non-Hispanic White	Less than high school	Married/living with partner	5	>3.50	91.8691	>=60	now	mild/moderate	yes	yes	no	no	6.072
2001-2002	11335	2	26	456.089	no	0	2.12806	Q3	24	<60	Female	Others	Less than high school	Married/living with partner	2.05	>1.30to≤3.50	146.253	>=60	former	heavy	no	yes	no	no	3.794
2001-2002	11345	2	18	2080.94	yes	1	2.10157	Q3	62	>=60	Female	Non-Hispanic Black	College or above	Divorced/widowed/separated	5	>3.50	62.1786	>=60	never	mild/moderate	yes	yes	no	no	6.3
2001-2002	11353	1	16	2928.63	yes	1	4.77132	Q4	47	<60	Male	Non-Hispanic Black	High school or equivalent	Married/living with partner	1.13	≤1.30	103.153	>=60	now	heavy	yes	yes	no	no	5.65
2001-2002	11358	1	21	7231.16	no	0	1.04537	Q2	38	<60	Female	Others	College or above	Married/living with partner	0	≤1.30	116	>=60	never	never	no	no	no	no	5.006
2001-2002	11361	1	22	6044.04	yes	1	0.943453	Q2	53	<60	Male	Non-Hispanic White	High school or equivalent	Married/living with partner	5	>3.50	101.989	>=60	former	mild/moderate	no	yes	no	no	5.811
2001-2002	11366	1	21	7231.16	no	0	1.2471	Q2	34	<60	Female	Non-Hispanic White	College or above	Married/living with partner	3.68	>3.50	119.306	>=60	never	former	no	no	no	no	5.067
2001-2002	11373	1	14	2731.24	yes	1	1.87482	Q3	46	<60	Male	Non-Hispanic Black	College or above	Divorced/widowed/separated	4.19	>3.50	103.88	>=60	never	former	no	yes	no	no	5.994
2001-2002	11377	2	19	7767.99	no	0	1.28348	Q2	29	<60	Female	Non-Hispanic White	High school or equivalent	Married/living with partner	4.84	>3.50	123.571	>=60	now	mild/moderate	no	no	no	no	5.306
2001-2002	11382	1	15	1296.84	no	0	2.92225	Q4	57	<60	Male	Mexican American	College or above	Married/living with partner	1.25	≤1.30	94.477	>=60	former	heavy	no	yes	yes	no	5.356
2001-2002	11383	2	20	3722.75	no	0	4.50243	Q4	52	<60	Female	Non-Hispanic Black	College or above	Married/living with partner	3.56	>3.50	98.0295	>=60	now	mild/moderate	no	yes	no	no	4.839
2001-2002	11384	2	16	6860.39	DM	1	1.93259	Q3	69	>=60	Female	Others	High school or equivalent	Divorced/widowed/separated	1.35	>1.30to≤3.50	88.6871	>=60	now	mild/moderate	yes	yes	no	no	7.028
2001-2002	11386	1	28	407.098	DM	1	1.4677	Q2	68	>=60	Male	Mexican American	College or above	Divorced/widowed/separated	4.19	>3.50	61.7614	>=60	former	mild/moderate	yes	yes	no	yes	8.094
2001-2002	11388	1	19	5039.13	yes	1	1.79346	Q3	63	>=60	Male	Non-Hispanic White	College or above	Married/living with partner	5	>3.50	79.7445	>=60	former	mild/moderate	no	yes	no	no	5.922
2001-2002	11389	1	27	3067.16	no	0	0.931312	Q2	65	>=60	Male	Non-Hispanic White	College or above	Married/living with partner	1.21	≤1.30	70.0738	>=60	now	former	yes	no	no	no	4.822
2001-2002	11402	1	19	4873.29	DM	1	1.65111	Q3	77	>=60	Female	Non-Hispanic White	College or above	Divorced/widowed/separated	2.79	>1.30to≤3.50	61.8727	>=60	former	former	yes	yes	yes	yes	8.611
2001-2002	11403	1	25	298.632	DM	1	0.719703	Q1	64	>=60	Male	Mexican American	Less than high school	Married/living with partner	0.57	≤1.30	99.7308	>=60	never	heavy	yes	yes	no	no	5.439
2001-2002	11413	2	25	6817.31	no	0	1.70983	Q3	20	<60	Female	Non-Hispanic White	High school or equivalent	Never married	3.4	>1.30to≤3.50	125.126	>=60	now	heavy	no	no	no	no	4.85
2001-2002	11414	2	14	4641.62	no	0	1.4968	Q2	35	<60	Female	Others	Less than high school	Divorced/widowed/separated	0.39	≤1.30	125.795	>=60	never	former	no	yes	no	no	4.95
2001-2002	11426	1	16	1154.04	yes	1	0.762034	Q1	75	>=60	Male	Non-Hispanic Black	Less than high school	Married/living with partner	0.68	≤1.30	101.019	>=60	former	former	yes	yes	no	no	4.872
2001-2002	11429	1	14	3130.69	DM	1	2.38292	Q3	71	>=60	Male	Non-Hispanic White	College or above	Married/living with partner	4.19	>3.50	75.3867	>=60	never	mild/moderate	yes	yes	yes	yes	9.911
2001-2002	11430	1	19	4178.29	yes	1	0.886502	Q1	77	>=60	Male	Non-Hispanic White	High school or equivalent	Married/living with partner	3.66	>3.50	82.094	>=60	former	mild/moderate	no	yes	no	no	5.711
2001-2002	11434	2	15	4657.48	yes	1	1.41121	Q2	75	>=60	Female	Non-Hispanic White	High school or equivalent	Married/living with partner	5	>3.50	55.2433	<60	former	never	yes	yes	no	yes	5.417
2001-2002	11436	2	17	1912.86	yes	1	1.1603	Q2	20	<60	Male	Mexican American	Less than high school	Never married	1.73	>1.30to≤3.50	107.866	>=60	never	mild/moderate	no	yes	no	no	6.061
2001-2002	11467	2	25	6809.41	no	0	0.745813	Q1	26	<60	Female	Non-Hispanic White	College or above	Married/living with partner	5	>3.50	119.962	>=60	never	never	no	no	no	no	4.8
2001-2002	11468	2	28	2407.86	no	0	3.61243	Q4	36	<60	Male	Non-Hispanic Black	College or above	Married/living with partner	4.14	>3.50	45.444	<60	never	mild/moderate	yes	yes	no	no	4.478
2001-2002	11471	2	25	288.166	no	0	3.88847	Q4	30	<60	Female	Mexican American	Less than high school	Married/living with partner	1.86	>1.30to≤3.50	130.291	>=60	never	mild/moderate	no	yes	no	no	4.233
2001-2002	11480	2	28	6052.26	no	0	0.788272	Q1	30	<60	Female	Others	College or above	Married/living with partner	2.82	>1.30to≤3.50	116.638	>=60	never	mild/moderate	no	no	no	no	4.678
2001-2002	11490	1	28	1335.82	no	0	0.890344	Q1	61	>=60	Female	Non-Hispanic Black	High school or equivalent	Divorced/widowed/separated	2.45	>1.30to≤3.50	79.8099	>=60	never	mild/moderate	yes	yes	no	no	5.6
2001-2002	11507	2	17	322.658	DM	1	3.42637	Q4	85	>=60	Male	Mexican American	Less than high school	Divorced/widowed/separated	1.21	≤1.30	68.3258	>=60	now	mild/moderate	yes	yes	no	no	13.089
2001-2002	11509	1	18	2924.9	yes	1	0.942676	Q2	39	<60	Male	Non-Hispanic Black	College or above	Married/living with partner	5	>3.50	87.5301	>=60	never	mild/moderate	no	yes	no	yes	5.35
2001-2002	11511	1	22	4496.73	DM	1	8.39562	Q4	75	>=60	Female	Non-Hispanic White	College or above	Divorced/widowed/separated	1.63	>1.30to≤3.50	89.4503	>=60	former	mild/moderate	yes	yes	no	no	8.206
2001-2002	11514	2	15	8254.09	yes	1	3.37447	Q4	57	<60	Male	Non-Hispanic White	Less than high school	Married/living with partner	3.35	>1.30to≤3.50	83.1774	>=60	never	mild/moderate	no	yes	no	no	5.889
2001-2002	11516	1	19	9211.69	no	0	1.42696	Q2	37	<60	Male	Non-Hispanic White	High school or equivalent	Married/living with partner	4.39	>3.50	95.7239	>=60	never	mild/moderate	no	no	no	no	4.95
2001-2002	11520	2	24	7472.55	yes	1	1.26529	Q2	39	<60	Male	Non-Hispanic White	College or above	Married/living with partner	5	>3.50	68.7324	>=60	never	mild/moderate	no	no	no	no	5.756
2001-2002	11523	1	15	1709.58	no	0	1.94753	Q3	27	<60	Female	Mexican American	Less than high school	Married/living with partner	0.47	≤1.30	125.319	>=60	never	never	no	yes	no	no	4.711
2001-2002	11534	2	28	1203.32	no	0	0.63405	Q1	49	<60	Female	Mexican American	High school or equivalent	Married/living with partner	5	>3.50	122.697	>=60	never	heavy	no	no	no	no	4.656
2001-2002	11549	1	19	1801.57	no	0	1.83511	Q3	82	>=60	Male	Non-Hispanic White	College or above	Married/living with partner	5	>3.50	62.186	>=60	former	mild/moderate	yes	no	yes	no	5.194
2001-2002	11551	1	19	4698.95	yes	1	1.7051	Q3	64	>=60	Female	Non-Hispanic White	College or above	Married/living with partner	5	>3.50	91.8575	>=60	former	mild/moderate	no	yes	no	no	5.328
2001-2002	11572	2	15	588.912	DM	1	1.23983	Q2	85	>=60	Female	Mexican American	Less than high school	Married/living with partner	1.64	>1.30to≤3.50	67.4429	>=60	former	never	yes	no	no	no	7.244
2001-2002	11573	2	19	773.19	no	0	6.99633	Q4	37	<60	Female	Non-Hispanic White	College or above	Married/living with partner	3.35	>1.30to≤3.50	116.818	>=60	never	never	yes	yes	no	no	4.989
2001-2002	11574	2	25	10164.4	no	0	1.84838	Q3	47	<60	Male	Non-Hispanic White	College or above	Never married	1.75	>1.30to≤3.50	106.379	>=60	now	former	yes	no	no	no	5.556
2001-2002	11578	2	27	1609.94	yes	1	2.4455	Q3	55	<60	Female	Mexican American	Less than high school	Married/living with partner	2.58	>1.30to≤3.50	83.2643	>=60	never	former	yes	yes	no	no	5.4
2001-2002	11579	1	14	7349.06	DM	1	3.85637	Q4	55	<60	Male	Non-Hispanic White	College or above	Never married	3.35	>1.30to≤3.50	95.8137	>=60	never	mild/moderate	yes	yes	no	no	6.861
2001-2002	11591	1	22	6289.77	yes	1	1.42529	Q2	58	<60	Male	Non-Hispanic White	College or above	Married/living with partner	3.45	>1.30to≤3.50	104.024	>=60	former	heavy	no	yes	no	no	6.511
2001-2002	11607	1	18	3404.19	DM	1	2.75177	Q4	72	>=60	Male	Non-Hispanic White	High school or equivalent	Married/living with partner	2.8	>1.30to≤3.50	74.859	>=60	former	mild/moderate	yes	yes	no	yes	8.972
2001-2002	11610	1	28	380.195	yes	1	1.84499	Q3	71	>=60	Female	Mexican American	College or above	Married/living with partner	5	>3.50	87.4499	>=60	never	mild/moderate	no	yes	no	no	5.861
2001-2002	11614	1	24	4626.12	no	0	0.99364	Q2	67	>=60	Female	Non-Hispanic White	College or above	Divorced/widowed/separated	2.15	>1.30to≤3.50	89.9419	>=60	former	mild/moderate	yes	no	no	no	4.639
2001-2002	11618	1	27	2820.48	no	0	1.24574	Q2	36	<60	Female	Non-Hispanic Black	Less than high school	Divorced/widowed/separated	0.14	≤1.30	128.908	>=60	never	mild/moderate	no	no	no	no	4.728
2001-2002	11619	1	19	8041.31	no	0	0.959063	Q2	22	<60	Male	Non-Hispanic White	High school or equivalent	Never married	4.19	>3.50	106.361	>=60	now	heavy	no	no	no	no	4.722
2001-2002	11628	1	16	1338.73	yes	1	1.90222	Q3	63	>=60	Male	Non-Hispanic Black	High school or equivalent	Married/living with partner	3.56	>3.50	61.3763	>=60	former	never	no	yes	no	no	5.317
2001-2002	11638	2	21	7513.06	no	0	1.88604	Q3	45	<60	Male	Non-Hispanic White	College or above	Married/living with partner	0.93	≤1.30	90.4929	>=60	never	mild/moderate	yes	yes	no	no	5.4
2001-2002	11641	1	19	5407.82	no	0	2.86181	Q4	73	>=60	Female	Non-Hispanic White	High school or equivalent	Married/living with partner	3.01	>1.30to≤3.50	56.0249	<60	never	mild/moderate	no	yes	no	no	4.606
2001-2002	11660	1	22	8416.54	yes	1	25.761	Q4	41	<60	Male	Non-Hispanic White	College or above	Married/living with partner	4.25	>3.50	93.0717	>=60	now	mild/moderate	yes	yes	no	no	5.956
2001-2002	11664	2	27	724.647	DM	1	5.86183	Q4	61	>=60	Male	Mexican American	Less than high school	Divorced/widowed/separated	0.84	≤1.30	64.8742	>=60	former	heavy	yes	yes	no	yes	8.444
2001-2002	11676	2	26	1825.98	yes	1	1.19903	Q2	85	>=60	Female	Non-Hispanic White	College or above	Divorced/widowed/separated	1.63	>1.30to≤3.50	83.3823	>=60	never	never	yes	no	no	no	5.722
2001-2002	11679	1	27	1679.85	DM	1	3.17482	Q4	45	<60	Male	Non-Hispanic Black	High school or equivalent	Divorced/widowed/separated	1.94	>1.30to≤3.50	93.2265	>=60	now	heavy	yes	yes	no	no	5.772
2001-2002	11695	1	23	7302.08	no	0	0.826624	Q1	23	<60	Male	Non-Hispanic White	College or above	Married/living with partner	0.29	≤1.30	94.1212	>=60	never	heavy	yes	no	no	no	5.383
2001-2002	11696	2	15	4657.48	yes	1	1.84165	Q3	75	>=60	Female	Non-Hispanic White	College or above	Married/living with partner	5	>3.50	49.2307	<60	never	mild/moderate	yes	yes	no	yes	5.844
2001-2002	11697	2	23	701.491	no	0	4.03976	Q4	22	<60	Female	Non-Hispanic White	College or above	Never married	0.23	≤1.30	137.823	>=60	former	heavy	no	yes	no	no	4.45
2001-2002	11702	1	21	4232.89	yes	1	7.87332	Q4	63	>=60	Female	Non-Hispanic White	College or above	Divorced/widowed/separated	5	>3.50	68.2668	>=60	never	mild/moderate	yes	yes	no	yes	6.111
2001-2002	11709	2	19	10695.4	no	0	0.732634	Q1	45	<60	Female	Non-Hispanic White	College or above	Married/living with partner	0.94	≤1.30	110.434	>=60	never	never	no	no	no	no	5.428
2001-2002	11711	1	14	3218.88	no	0	1.43114	Q2	74	>=60	Male	Non-Hispanic White	College or above	Married/living with partner	4.02	>3.50	65.7808	>=60	now	mild/moderate	yes	no	no	no	4.9
2001-2002	11714	1	24	2862.49	yes	1	0.912856	Q1	46	<60	Female	Non-Hispanic Black	College or above	Married/living with partner	5	>3.50	88.6784	>=60	never	former	no	no	no	no	6.672
2001-2002	11720	2	25	1628.1	no	0	2.1119	Q3	20	<60	Female	Mexican American	High school or equivalent	Married/living with partner	1.64	>1.30to≤3.50	131.635	>=60	never	mild/moderate	no	yes	no	no	4.561
2001-2002	11725	1	18	6597.11	no	0	0.663591	Q1	50	<60	Male	Non-Hispanic White	College or above	Married/living with partner	3.14	>1.30to≤3.50	104.161	>=60	now	former	no	no	no	no	5.467
2001-2002	11733	1	27	3660.43	no	0	1.95222	Q3	70	>=60	Male	Non-Hispanic White	College or above	Married/living with partner	5	>3.50	60.8998	>=60	never	never	no	yes	no	no	5.139
2001-2002	11742	2	28	916.364	no	0	18.2847	Q4	53	<60	Male	Mexican American	Less than high school	Married/living with partner	2.73	>1.30to≤3.50	97.1693	>=60	never	mild/moderate	yes	yes	no	no	5.339
2001-2002	11747	2	17	352.076	no	0	1.12874	Q2	77	>=60	Male	Mexican American	Less than high school	Divorced/widowed/separated	1.04	≤1.30	82.094	>=60	never	mild/moderate	yes	yes	no	yes	4.7
2001-2002	11759	1	22	2199.91	no	0	1.21402	Q2	21	<60	Female	Mexican American	Less than high school	Married/living with partner	1.94	>1.30to≤3.50	124.25	>=60	never	never	no	no	no	no	4.561
2001-2002	11760	1	28	406.315	yes	1	2.00307	Q3	61	>=60	Male	Mexican American	Less than high school	Married/living with partner	0.96	≤1.30	101.855	>=60	now	heavy	no	yes	no	no	6.761
2001-2002	11775	1	22	6080.07	yes	1	2.13123	Q3	53	<60	Male	Non-Hispanic White	College or above	Married/living with partner	4.31	>3.50	68.6244	>=60	former	mild/moderate	no	yes	no	yes	5.633
2001-2002	11778	2	22	8671.53	no	0	1.01682	Q2	33	<60	Male	Non-Hispanic White	College or above	Married/living with partner	2.83	>1.30to≤3.50	111.826	>=60	never	mild/moderate	no	no	no	no	5.511
2001-2002	11782	1	14	6679.68	no	0	2.97692	Q4	32	<60	Female	Non-Hispanic White	College or above	Married/living with partner	1.93	>1.30to≤3.50	120.994	>=60	now	mild/moderate	yes	yes	no	no	5.15
2001-2002	11786	2	27	724.647	DM	1	11.4641	Q4	63	>=60	Male	Others	College or above	Married/living with partner	0.09	≤1.30	95.0704	>=60	now	former	no	yes	no	no	8.006
2001-2002	11789	2	19	5495.71	yes	1	0.958086	Q2	79	>=60	Female	Non-Hispanic White	Less than high school	Divorced/widowed/separated	0.7	≤1.30	70.3462	>=60	never	mild/moderate	yes	yes	no	no	6.178
2001-2002	11812	1	15	5477.04	yes	1	7.36646	Q4	71	>=60	Female	Non-Hispanic White	College or above	Married/living with partner	3.35	>1.30to≤3.50	64.5362	>=60	never	mild/moderate	yes	yes	no	no	5.828
2001-2002	11817	2	17	335.97	yes	1	5.7826	Q4	68	>=60	Female	Mexican American	Less than high school	Divorced/widowed/separated	5	>3.50	58.0276	<60	former	mild/moderate	yes	yes	no	no	5.761
2001-2002	11856	2	24	4417.03	no	0	1.26836	Q2	31	<60	Female	Non-Hispanic White	Less than high school	Married/living with partner	1.51	>1.30to≤3.50	98.5546	>=60	now	heavy	no	yes	no	no	5.561
2001-2002	11863	1	22	6360.57	yes	1	1.69863	Q3	52	<60	Female	Non-Hispanic White	College or above	Married/living with partner	4.92	>3.50	105.135	>=60	now	mild/moderate	no	yes	no	no	6.05
2001-2002	11869	1	19	2461.86	yes	1	5.42006	Q4	83	>=60	Female	Non-Hispanic White	College or above	Never married	2.44	>1.30to≤3.50	41.8932	<60	never	mild/moderate	yes	yes	yes	yes	6.206
2001-2002	11894	1	19	2461.86	DM	1	10.7304	Q4	80	>=60	Female	Non-Hispanic White	College or above	Divorced/widowed/separated	5	>3.50	24.5478	<60	never	never	no	yes	no	yes	10.128
2001-2002	11898	1	20	2216.63	no	0	1.28135	Q2	30	<60	Male	Non-Hispanic Black	College or above	Never married	1.51	>1.30to≤3.50	103.586	>=60	never	mild/moderate	no	yes	no	no	4.233
2001-2002	11912	2	16	9833.29	no	0	1.46482	Q2	42	<60	Male	Non-Hispanic White	High school or equivalent	Divorced/widowed/separated	2.82	>1.30to≤3.50	104.975	>=60	now	heavy	no	no	no	no	4.572
2001-2002	11913	2	21	6055.11	no	0	0.439324	Q1	38	<60	Female	Non-Hispanic White	High school or equivalent	Married/living with partner	5	>3.50	93.8257	>=60	never	mild/moderate	no	no	no	no	5.483
2001-2002	11919	1	23	7072.9	DM	1	1.28792	Q2	78	>=60	Female	Non-Hispanic White	High school or equivalent	Divorced/widowed/separated	1.02	≤1.30	83.2538	>=60	former	former	yes	yes	yes	yes	5.028
2001-2002	11921	2	20	8610.2	no	0	2.30307	Q3	35	<60	Female	Non-Hispanic White	High school or equivalent	Divorced/widowed/separated	1.34	>1.30to≤3.50	112.612	>=60	now	heavy	no	yes	no	no	4.25
2001-2002	11922	2	16	9064.73	no	0	0.74005	Q1	38	<60	Male	Non-Hispanic White	High school or equivalent	Married/living with partner	3.59	>3.50	107.967	>=60	now	mild/moderate	no	no	no	no	5.378
2001-2002	11926	1	19	4108.65	DM	1	4.25848	Q4	78	>=60	Male	Non-Hispanic White	Less than high school	Married/living with partner	0.72	≤1.30	47.7827	<60	never	mild/moderate	yes	yes	yes	no	6.933
2001-2002	11935	1	19	625.635	no	0	3.9706	Q4	31	<60	Female	Non-Hispanic White	College or above	Married/living with partner	5	>3.50	129.379	>=60	never	mild/moderate	yes	yes	no	no	4.811
2001-2002	11937	2	25	3101.07	no	0	0.560886	Q1	34	<60	Male	Non-Hispanic Black	Less than high school	Married/living with partner	2.11	>1.30to≤3.50	113.016	>=60	never	heavy	yes	yes	no	no	5.039
2001-2002	11941	2	14	2932.2	DM	1	1.03307	Q2	38	<60	Female	Non-Hispanic Black	College or above	Married/living with partner	1.28	≤1.30	127.11	>=60	never	mild/moderate	no	yes	no	no	4.656
2001-2002	11944	2	18	7453.66	no	0	1.58291	Q3	35	<60	Male	Non-Hispanic White	High school or equivalent	Never married	1.69	>1.30to≤3.50	77.8739	>=60	never	mild/moderate	yes	yes	no	no	5.483
2001-2002	11960	1	19	4901.06	yes	1	0.598984	Q1	60	>=60	Male	Non-Hispanic White	College or above	Married/living with partner	5	>3.50	92.5069	>=60	former	mild/moderate	yes	yes	no	no	5.967
2001-2002	11979	1	24	4544.45	no	0	1.71869	Q3	63	>=60	Female	Non-Hispanic White	College or above	Married/living with partner	4.74	>3.50	60.102	>=60	former	mild/moderate	yes	yes	yes	yes	5.244
2001-2002	11982	1	15	234.102	DM	1	1.66152	Q3	68	>=60	Male	Mexican American	Less than high school	Divorced/widowed/separated	1.63	>1.30to≤3.50	91.7892	>=60	never	mild/moderate	yes	yes	no	no	5.483
2001-2002	11987	1	22	1441.71	DM	1	7.03716	Q4	46	<60	Male	Mexican American	Less than high school	Married/living with partner	2.15	>1.30to≤3.50	102.067	>=60	former	mild/moderate	yes	yes	no	no	10.922
2001-2002	12000	2	19	1983.2	yes	1	1.95696	Q3	46	<60	Male	Mexican American	Less than high school	Married/living with partner	1.02	≤1.30	102.067	>=60	now	heavy	no	yes	no	no	5.6
2001-2002	12010	1	15	6958.6	yes	1	3.4326	Q4	36	<60	Male	Others	College or above	Divorced/widowed/separated	5	>3.50	114.925	>=60	former	mild/moderate	no	yes	no	no	5.65
2001-2002	12015	2	17	2417.56	no	0	5.93874	Q4	41	<60	Male	Non-Hispanic Black	College or above	Divorced/widowed/separated	5	>3.50	65.9009	>=60	former	mild/moderate	no	yes	no	no	5.156
2001-2002	12018	2	16	9212.47	yes	1	0.47598	Q1	38	<60	Male	Others	College or above	Married/living with partner	2.21	>1.30to≤3.50	95.0539	>=60	former	heavy	no	yes	no	no	4.983
2001-2002	12024	1	19	10080.7	no	0	4.07077	Q4	33	<60	Female	Non-Hispanic White	College or above	Divorced/widowed/separated	1.93	>1.30to≤3.50	84.2815	>=60	now	mild/moderate	no	yes	no	no	4.7
2001-2002	12026	1	19	1376.75	yes	1	2.82012	Q4	53	<60	Female	Mexican American	Less than high school	Married/living with partner	5	>3.50	84.4424	>=60	never	mild/moderate	yes	yes	no	no	5.2
2001-2002	12028	2	21	4418.19	no	0	0.57809	Q1	60	>=60	Male	Non-Hispanic White	College or above	Married/living with partner	5	>3.50	59.3056	<60	former	former	yes	no	yes	no	5.133
2001-2002	12029	2	28	1977.85	yes	1	27.3026	Q4	24	<60	Male	Mexican American	High school or equivalent	Married/living with partner	3.31	>1.30to≤3.50	119.124	>=60	never	mild/moderate	no	yes	no	no	6.222
2001-2002	12037	1	23	6342.95	no	0	3.5561	Q4	51	<60	Male	Non-Hispanic White	College or above	Divorced/widowed/separated	0.68	≤1.30	116.414	>=60	never	heavy	no	yes	no	no	5.372
2001-2002	12042	1	23	6743.08	no	0	0.637151	Q1	26	<60	Male	Non-Hispanic White	High school or equivalent	Married/living with partner	1.42	>1.30to≤3.50	103.414	>=60	never	mild/moderate	no	yes	no	no	5.589
2001-2002	12045	1	26	3231.44	DM	1	4.51291	Q4	36	<60	Female	Non-Hispanic Black	Less than high school	Married/living with partner	0.91	≤1.30	154.967	>=60	never	former	yes	yes	no	no	9.239
2001-2002	12046	2	22	1892.05	yes	1	0.397987	Q1	73	>=60	Male	Non-Hispanic White	Less than high school	Divorced/widowed/separated	0.94	≤1.30	88.6213	>=60	now	heavy	yes	no	yes	no	5.978
2001-2002	12050	1	24	2966.75	no	0	0.208336	Q1	20	<60	Male	Non-Hispanic Black	Less than high school	Never married	1.31	>1.30to≤3.50	111.124	>=60	never	former	no	no	no	no	3.806
2001-2002	12052	2	25	2520.89	no	0	2.56458	Q3	44	<60	Male	Non-Hispanic Black	College or above	Never married	5	>3.50	38.4862	<60	never	mild/moderate	yes	yes	no	no	4.856
2001-2002	12061	1	26	5261.53	DM	1	4.42338	Q4	60	>=60	Female	Non-Hispanic White	College or above	Married/living with partner	3.1	>1.30to≤3.50	99.39	>=60	now	never	no	yes	no	no	4.517
2001-2002	12073	2	22	3670.73	no	0	0.507119	Q1	48	<60	Male	Non-Hispanic Black	College or above	Never married	2.26	>1.30to≤3.50	91.2824	>=60	now	heavy	no	yes	no	no	5.372
2001-2002	12081	1	21	7124.41	no	0	0.718283	Q1	22	<60	Female	Non-Hispanic White	College or above	Never married	3.97	>3.50	137.823	>=60	never	never	no	no	no	no	4.85
2001-2002	12085	1	21	2891.43	yes	1	0.765742	Q1	74	>=60	Male	Non-Hispanic White	College or above	Married/living with partner	3.45	>1.30to≤3.50	83.8424	>=60	never	mild/moderate	yes	yes	no	yes	6.117
2001-2002	12086	1	15	5919.88	no	0	1.13029	Q2	20	<60	Female	Others	College or above	Never married	2.27	>1.30to≤3.50	131.635	>=60	never	never	no	no	no	no	4.556
2001-2002	12098	2	26	508.531	no	0	2.73986	Q4	35	<60	Female	Non-Hispanic White	College or above	Married/living with partner	4.44	>3.50	95.8239	>=60	former	former	no	yes	no	no	4.35
2001-2002	12100	1	23	1714.47	yes	1	1.78767	Q3	85	>=60	Male	Non-Hispanic White	College or above	Divorced/widowed/separated	3.49	>1.30to≤3.50	60.8893	>=60	former	mild/moderate	no	yes	yes	no	6.65
2001-2002	12108	1	19	7727.16	no	0	1.77398	Q3	23	<60	Male	Non-Hispanic White	College or above	Never married	5	>3.50	105.616	>=60	never	mild/moderate	no	no	no	no	5.361
2001-2002	12115	1	23	12503.2	yes	1	1.57005	Q3	82	>=60	Female	Non-Hispanic White	High school or equivalent	Divorced/widowed/separated	1.2	≤1.30	32.2129	<60	former	former	no	no	yes	no	5.989
2001-2002	12118	2	23	8482.36	DM	1	2.0256	Q3	51	<60	Male	Non-Hispanic White	College or above	Married/living with partner	4.36	>3.50	77.3154	>=60	now	mild/moderate	no	yes	no	no	8.278
2001-2002	12121	1	19	7168.1	no	0	1.03395	Q2	25	<60	Female	Non-Hispanic White	College or above	Never married	0.86	≤1.30	102.797	>=60	now	heavy	no	yes	no	no	5.489
2001-2002	12124	2	28	274.451	yes	1	1.62735	Q3	73	>=60	Female	Mexican American	Less than high school	Married/living with partner	2.83	>1.30to≤3.50	90.7158	>=60	never	mild/moderate	yes	yes	no	no	6.961
2001-2002	12131	1	14	1381.51	DM	1	8.04087	Q4	60	>=60	Female	Non-Hispanic Black	College or above	Divorced/widowed/separated	3.27	>1.30to≤3.50	63.0584	>=60	never	never	yes	yes	no	no	32.311
2001-2002	12146	2	15	1275.85	DM	1	1.38662	Q2	60	>=60	Male	Non-Hispanic Black	College or above	Married/living with partner	5	>3.50	75.5251	>=60	former	heavy	yes	yes	no	yes	8.111
2001-2002	12150	1	20	10773.1	no	0	0.712901	Q1	38	<60	Male	Non-Hispanic White	College or above	Married/living with partner	4.31	>3.50	107.967	>=60	now	heavy	no	no	no	no	4.472
2001-2002	12151	1	19	9022.83	no	0	3.2572	Q4	37	<60	Female	Non-Hispanic White	College or above	Married/living with partner	1.16	≤1.30	124.04	>=60	now	mild/moderate	yes	yes	no	no	4.972
2001-2002	12153	1	27	2655.65	no	0	5.6235	Q4	85	>=60	Female	Non-Hispanic White	Less than high school	Divorced/widowed/separated	0.93	≤1.30	51.4958	<60	never	never	yes	yes	no	no	5.1
2001-2002	12154	2	23	8774.91	no	0	0.576449	Q1	55	<60	Male	Non-Hispanic White	College or above	Married/living with partner	5	>3.50	95.8137	>=60	former	mild/moderate	no	yes	no	no	5.272
2001-2002	12164	2	24	2721.54	no	0	1.19147	Q2	84	>=60	Female	Non-Hispanic White	College or above	Divorced/widowed/separated	2.01	>1.30to≤3.50	67.9183	>=60	never	never	no	yes	no	no	5.356
2001-2002	12165	2	22	4949.28	no	0	2.14576	Q3	34	<60	Female	Non-Hispanic White	High school or equivalent	Never married	0.92	≤1.30	113.406	>=60	now	heavy	no	yes	no	no	5.039
2001-2002	12166	2	23	8482.36	yes	1	2.01944	Q3	59	<60	Male	Non-Hispanic White	High school or equivalent	Married/living with partner	3.35	>1.30to≤3.50	82.017	>=60	never	mild/moderate	yes	yes	no	no	5.628
2001-2002	12185	2	18	9739.18	no	0	1.53875	Q3	40	<60	Male	Non-Hispanic White	College or above	Married/living with partner	2.32	>1.30to≤3.50	106.461	>=60	never	former	no	no	no	no	5.256
2001-2002	12187	1	26	7173.22	yes	1	1.14683	Q2	54	<60	Male	Non-Hispanic White	College or above	Married/living with partner	5	>3.50	101.275	>=60	now	heavy	no	yes	no	no	6.111
2001-2002	12196	1	17	307.923	no	0	2.35177	Q3	27	<60	Female	Mexican American	Less than high school	Never married	1.5	>1.30to≤3.50	133.066	>=60	former	former	no	yes	no	no	4.389
2001-2002	12200	2	27	3723.83	no	0	1.55596	Q3	24	<60	Male	Mexican American	Less than high school	Married/living with partner	1.7	>1.30to≤3.50	93.4623	>=60	never	mild/moderate	no	yes	no	no	5.356
2001-2002	12208	2	20	2658.61	no	0	2.07633	Q3	84	>=60	Female	Non-Hispanic White	Less than high school	Married/living with partner	2.51	>1.30to≤3.50	79.8177	>=60	now	former	yes	yes	no	no	5.072
2001-2002	12213	2	27	8124.11	yes	1	1.3026	Q2	59	<60	Male	Others	Less than high school	Never married	3.53	>3.50	103.296	>=60	former	heavy	no	yes	no	no	5.878
2001-2002	12216	2	18	3756	no	0	0.863607	Q1	40	<60	Female	Non-Hispanic Black	College or above	Never married	5	>3.50	106.651	>=60	never	never	no	yes	no	no	5.011
2001-2002	12217	1	23	2377.87	yes	1	6.61232	Q4	84	>=60	Female	Non-Hispanic White	High school or equivalent	Divorced/widowed/separated	1.11	≤1.30	37.7629	<60	never	never	yes	yes	no	no	6.189
2001-2002	12233	2	17	8535.89	no	0	0.79327	Q1	49	<60	Female	Non-Hispanic White	College or above	Married/living with partner	5	>3.50	102.065	>=60	now	mild/moderate	no	no	no	no	4.883
2001-2002	12246	2	23	2674.63	yes	1	1.41119	Q2	85	>=60	Female	Non-Hispanic White	College or above	Married/living with partner	5	>3.50	67.4429	>=60	never	never	yes	yes	no	no	6.389
2001-2002	12264	1	21	2166.05	no	0	9.02889	Q4	76	>=60	Male	Non-Hispanic White	College or above	Married/living with partner	1.64	>1.30to≤3.50	38.3203	<60	former	mild/moderate	yes	yes	yes	no	5.472
2001-2002	12272	1	27	5536.88	yes	1	2.62641	Q4	69	>=60	Female	Non-Hispanic White	High school or equivalent	Divorced/widowed/separated	1.82	>1.30to≤3.50	57.6214	<60	never	never	no	yes	no	no	5.917
2001-2002	12273	2	28	1719.42	no	0	28.6079	Q4	28	<60	Male	Mexican American	High school or equivalent	Married/living with partner	1.02	≤1.30	115.824	>=60	never	heavy	no	yes	no	no	4.717
2001-2002	12274	2	28	1812.67	yes	1	1.0272	Q2	26	<60	Male	Mexican American	Less than high school	Married/living with partner	0.8	≤1.30	117.463	>=60	former	mild/moderate	no	no	no	no	6.017
2001-2002	12276	1	27	1411.03	no	0	4.16795	Q4	69	>=60	Female	Non-Hispanic Black	High school or equivalent	Divorced/widowed/separated	0.83	≤1.30	59.1951	<60	former	mild/moderate	yes	yes	no	no	4.506
2001-2002	12278	1	19	579.777	no	0	1.08812	Q2	22	<60	Female	Non-Hispanic White	College or above	Married/living with partner	0.43	≤1.30	129.799	>=60	former	heavy	no	no	no	no	4.761
2001-2002	12280	2	15	7581.8	no	0	1.57752	Q3	25	<60	Male	Non-Hispanic White	College or above	Never married	2.82	>1.30to≤3.50	118.291	>=60	now	heavy	no	no	no	no	5.433
2001-2002	12282	1	21	1526.38	yes	1	1.04703	Q2	81	>=60	Male	Non-Hispanic White	College or above	Married/living with partner	4.05	>3.50	83.7784	>=60	former	former	no	no	no	no	4.894
2001-2002	12284	1	17	6347.12	yes	1	0.937552	Q2	54	<60	Male	Non-Hispanic White	College or above	Married/living with partner	5	>3.50	75.7032	>=60	former	mild/moderate	no	yes	no	no	5.706
2001-2002	12300	1	23	9050.96	no	0	4.96564	Q4	24	<60	Male	Non-Hispanic White	High school or equivalent	Never married	1.68	>1.30to≤3.50	119.124	>=60	now	heavy	no	yes	no	no	4.7
2001-2002	12304	2	23	7962.24	no	0	1.48689	Q2	40	<60	Female	Others	College or above	Married/living with partner	4.12	>3.50	108.726	>=60	former	mild/moderate	no	yes	no	no	5.233
2001-2002	12317	2	19	715.338	no	0	5.20643	Q4	26	<60	Female	Non-Hispanic White	College or above	Married/living with partner	2.73	>1.30to≤3.50	134.004	>=60	never	never	no	yes	no	no	4.628
2001-2002	12319	2	17	1135.1	no	0	7.53178	Q4	47	<60	Female	Mexican American	Less than high school	Married/living with partner	1.61	>1.30to≤3.50	103.509	>=60	now	former	yes	yes	yes	no	4.883
2001-2002	12326	1	23	3158.74	yes	1	4.25783	Q4	70	>=60	Male	Non-Hispanic White	High school or equivalent	Married/living with partner	4.82	>3.50	90.5087	>=60	former	mild/moderate	yes	yes	no	no	5.211
2001-2002	12339	2	21	2409	no	0	1.03564	Q2	38	<60	Male	Non-Hispanic Black	College or above	Married/living with partner	4.97	>3.50	109.885	>=60	never	heavy	no	yes	no	no	5.478
2001-2002	12352	2	28	285.292	yes	1	3.81791	Q4	60	>=60	Male	Mexican American	Less than high school	Married/living with partner	0.82	≤1.30	81.4429	>=60	now	heavy	yes	yes	no	no	6.622
2001-2002	12358	1	17	5908.95	no	0	1.26998	Q2	35	<60	Female	Non-Hispanic White	College or above	Never married	5	>3.50	112.612	>=60	never	mild/moderate	no	yes	no	no	5.289
2001-2002	12368	2	14	7726.07	no	0	0.598172	Q1	39	<60	Female	Non-Hispanic White	College or above	Married/living with partner	3.33	>1.30to≤3.50	109.492	>=60	former	mild/moderate	no	no	no	no	4.711
2001-2002	12370	1	23	15110.2	no	0	2.83683	Q4	25	<60	Female	Non-Hispanic White	High school or equivalent	Never married	0.16	≤1.30	89.1534	>=60	now	heavy	yes	yes	no	no	4.933
2001-2002	12371	2	26	837.729	DM	1	3.94003	Q4	62	>=60	Male	Non-Hispanic Black	High school or equivalent	Divorced/widowed/separated	3.9	>3.50	67.6025	>=60	former	heavy	yes	yes	no	no	9.506
2001-2002	12386	2	24	673.888	no	0	1.77058	Q3	24	<60	Female	Non-Hispanic White	High school or equivalent	Married/living with partner	3.99	>3.50	146.253	>=60	former	mild/moderate	no	yes	no	no	4.911
2001-2002	12392	2	20	8895.14	no	0	1.06549	Q2	28	<60	Male	Non-Hispanic White	College or above	Divorced/widowed/separated	2.81	>1.30to≤3.50	81.7988	>=60	former	mild/moderate	no	yes	no	no	4.939
2001-2002	12398	1	16	2941.96	yes	1	0.812549	Q1	21	<60	Female	Non-Hispanic Black	Less than high school	Never married	0.01	≤1.30	143.233	>=60	never	never	no	no	no	no	5.606
2001-2002	12403	2	28	880.516	DM	1	11.0767	Q4	47	<60	Female	Mexican American	College or above	Married/living with partner	2.14	>1.30to≤3.50	38.0995	<60	now	former	yes	yes	yes	yes	6.25
2001-2002	12404	2	20	7031.78	DM	1	2.85505	Q4	65	>=60	Male	Non-Hispanic White	High school or equivalent	Divorced/widowed/separated	1.47	>1.30to≤3.50	78.632	>=60	former	former	yes	yes	no	no	13.567
2001-2002	12409	2	17	1908.75	yes	1	3.35799	Q4	34	<60	Male	Mexican American	Less than high school	Married/living with partner	1.48	>1.30to≤3.50	111.044	>=60	never	heavy	no	yes	no	no	5.689
2001-2002	12413	1	26	2876.8	no	0	1.55543	Q3	85	>=60	Female	Non-Hispanic White	College or above	Divorced/widowed/separated	4.31	>3.50	41.3087	<60	never	mild/moderate	yes	yes	no	no	4.906
2001-2002	12414	1	28	7272.27	no	0	0.835688	Q1	29	<60	Male	Non-Hispanic White	High school or equivalent	Married/living with partner	3.08	>1.30to≤3.50	115.013	>=60	never	former	no	no	no	no	4.944
2001-2002	12418	1	28	1646.82	no	0	0.605184	Q1	80	>=60	Male	Others	Less than high school	Married/living with partner	2.39	>1.30to≤3.50	80.382	>=60	former	never	yes	yes	yes	yes	5.322
2001-2002	12424	1	15	7953.04	no	0	1.25422	Q2	33	<60	Female	Non-Hispanic White	High school or equivalent	Married/living with partner	2.15	>1.30to≤3.50	114.206	>=60	never	former	yes	no	no	no	5.067
2001-2002	12425	1	18	7426.02	no	0	1.51522	Q2	30	<60	Female	Non-Hispanic White	Less than high school	Married/living with partner	1.68	>1.30to≤3.50	99.2494	>=60	former	former	no	yes	no	no	4.761
2001-2002	12427	2	22	1742.62	yes	1	1.16812	Q2	42	<60	Male	Mexican American	College or above	Married/living with partner	1.47	>1.30to≤3.50	104.975	>=60	former	mild/moderate	no	yes	no	no	5.783
2001-2002	12437	2	21	6177.42	no	0	0.872984	Q1	29	<60	Male	Non-Hispanic White	College or above	Married/living with partner	5	>3.50	115.013	>=60	never	mild/moderate	no	no	no	no	4.806
2001-2002	12442	1	28	262.378	yes	1	2.01387	Q3	74	>=60	Female	Mexican American	Less than high school	Married/living with partner	1.16	≤1.30	85.6262	>=60	never	never	yes	yes	no	no	5.467
2001-2002	12443	2	15	346.127	DM	1	1.61415	Q3	69	>=60	Female	Mexican American	College or above	Divorced/widowed/separated	2.26	>1.30to≤3.50	99.0688	>=60	former	heavy	yes	yes	no	no	11.761
2001-2002	12451	1	22	6289.77	no	0	0.712138	Q1	57	<60	Male	Non-Hispanic White	College or above	Married/living with partner	5	>3.50	94.477	>=60	never	heavy	yes	yes	no	yes	5.206
2001-2002	12457	1	22	1204.15	yes	1	2.58329	Q4	40	<60	Female	Mexican American	Less than high school	Married/living with partner	3.4	>1.30to≤3.50	114.382	>=60	now	mild/moderate	no	yes	no	no	5.978
2001-2002	12459	2	17	2949	no	0	1.97625	Q3	40	<60	Female	Others	Less than high school	Never married	2.01	>1.30to≤3.50	108.726	>=60	never	former	no	no	no	no	4.883
2001-2002	12481	1	23	7076.28	no	0	1.61206	Q3	55	<60	Female	Non-Hispanic White	College or above	Married/living with partner	5	>3.50	97.8523	>=60	former	heavy	no	no	no	no	5.583
2001-2002	12489	2	17	1548.9	no	0	2.15647	Q3	31	<60	Female	Mexican American	High school or equivalent	Married/living with partner	0.8	≤1.30	121.847	>=60	never	never	no	yes	no	no	5.017
2001-2002	12492	2	19	4923.37	yes	1	2.02109	Q3	75	>=60	Male	Non-Hispanic White	High school or equivalent	Married/living with partner	1.98	>1.30to≤3.50	65.3203	>=60	never	never	yes	yes	no	no	6.178
2001-2002	12496	2	21	7513.06	no	0	0.663367	Q1	41	<60	Male	Non-Hispanic White	High school or equivalent	Married/living with partner	3.31	>1.30to≤3.50	93.0717	>=60	now	heavy	no	yes	no	no	5.483
2001-2002	12503	1	22	1617.31	no	0	1.28537	Q2	85	>=60	Male	Non-Hispanic White	College or above	Married/living with partner	1.38	>1.30to≤3.50	77.6078	>=60	never	former	yes	yes	no	no	5.478
2001-2002	12506	2	23	2453.78	no	0	0.575533	Q1	25	<60	Male	Mexican American	Less than high school	Never married	1.36	>1.30to≤3.50	118.291	>=60	now	heavy	yes	no	no	no	5.25
2001-2002	12510	1	21	4232.89	no	0	4.26509	Q4	65	>=60	Female	Non-Hispanic White	College or above	Divorced/widowed/separated	3.96	>3.50	43.1549	<60	former	mild/moderate	no	yes	yes	yes	5.433
2001-2002	12511	1	22	4075.35	yes	1	2.96491	Q4	69	>=60	Male	Non-Hispanic White	College or above	Divorced/widowed/separated	5	>3.50	76.4533	>=60	former	mild/moderate	yes	yes	no	no	5.956
2001-2002	12512	1	14	2092.57	yes	1	0.682589	Q1	83	>=60	Female	Non-Hispanic White	College or above	Divorced/widowed/separated	4.51	>3.50	59.3191	<60	former	mild/moderate	yes	yes	yes	yes	5.672
2001-2002	12514	2	26	1788.1	no	0	0.901363	Q1	40	<60	Male	Non-Hispanic Black	High school or equivalent	Married/living with partner	4.35	>3.50	86.9174	>=60	never	mild/moderate	yes	no	no	no	5.011
2001-2002	12518	1	17	1214.12	no	0	0.538425	Q1	45	<60	Male	Mexican American	Less than high school	Married/living with partner	4.61	>3.50	72.5913	>=60	former	mild/moderate	no	yes	no	no	5.361
2001-2002	12519	2	24	7494.26	no	0	2.81836	Q4	35	<60	Male	Non-Hispanic White	High school or equivalent	Married/living with partner	3.59	>3.50	86.5124	>=60	never	mild/moderate	no	yes	no	no	4.972
2001-2002	12520	1	15	2242.43	no	0	0.73606	Q1	30	<60	Male	Mexican American	Less than high school	Married/living with partner	3.94	>3.50	114.208	>=60	never	mild/moderate	no	no	no	no	4.989
2001-2002	12527	2	23	8113.7	no	0	0.815739	Q1	26	<60	Male	Non-Hispanic White	College or above	Never married	5	>3.50	82.9562	>=60	now	heavy	no	no	no	no	4.733
2001-2002	12548	1	20	423.011	yes	1	1.73623	Q3	23	<60	Female	Non-Hispanic White	College or above	Married/living with partner	4.31	>3.50	136.858	>=60	now	heavy	yes	yes	no	no	5.961
2001-2002	12550	1	26	2478.83	no	0	2.5934	Q4	48	<60	Male	Non-Hispanic Black	College or above	Married/living with partner	5	>3.50	116.346	>=60	now	mild/moderate	yes	yes	no	no	4.978
2001-2002	12551	2	19	8557.22	no	0	1.5508	Q3	22	<60	Female	Non-Hispanic White	College or above	Married/living with partner	1.37	>1.30to≤3.50	104.987	>=60	never	never	no	yes	no	no	4.694
2001-2002	12556	1	26	8198.47	no	0	2.6727	Q4	54	<60	Male	Non-Hispanic White	High school or equivalent	Married/living with partner	5	>3.50	96.4892	>=60	former	mild/moderate	no	yes	no	no	4.872
2001-2002	12560	2	20	3880.15	no	0	2.87398	Q4	70	>=60	Male	Non-Hispanic White	College or above	Married/living with partner	2	>1.30to≤3.50	75.9182	>=60	now	heavy	no	yes	no	no	5.183
2001-2002	12571	1	21	2411.19	DM	1	1.07414	Q2	44	<60	Male	Non-Hispanic Black	Less than high school	Married/living with partner	1.5	>1.30to≤3.50	105.35	>=60	never	heavy	no	no	no	no
2001-2002	12573	1	25	2613.42	no	0	0.833054	Q1	44	<60	Male	Non-Hispanic Black	Less than high school	Married/living with partner	2.26	>1.30to≤3.50	84.5091	>=60	former	heavy	no	no	no	no	4.706
2001-2002	12577	1	28	6625.62	no	0	1.25106	Q2	27	<60	Female	Non-Hispanic White	College or above	Married/living with partner	3.08	>1.30to≤3.50	125.319	>=60	never	former	no	yes	no	no	5.367
2001-2002	12585	1	17	1818.05	no	0	1.7002	Q3	81	>=60	Female	Non-Hispanic White	High school or equivalent	Divorced/widowed/separated	2.82	>1.30to≤3.50	81.5176	>=60	former	former	no	yes	no	no	5.367
2001-2002	12596	1	27	5471.5	no	0	2.01198	Q3	67	>=60	Male	Non-Hispanic White	Less than high school	Married/living with partner	1.34	>1.30to≤3.50	77.535	>=60	now	former	no	yes	no	no	5.228
2001-2002	12598	2	23	7403.41	no	0	1.87247	Q3	21	<60	Female	Non-Hispanic White	College or above	Married/living with partner	1.72	>1.30to≤3.50	105.727	>=60	now	heavy	no	yes	no	no	5.339
2001-2002	12611	1	27	7741.55	no	0	2.16016	Q3	22	<60	Male	Non-Hispanic White	Less than high school	Never married	0.6	≤1.30	120.81	>=60	former	former	yes	yes	no	no	5.167
2001-2002	12612	1	27	2782.2	no	0	0.978785	Q2	43	<60	Female	Non-Hispanic Black	Less than high school	Married/living with partner	2.27	>1.30to≤3.50	122.723	>=60	never	never	no	yes	no	no	4.833
2001-2002	12615	1	16	3786.37	yes	1	1.82222	Q3	33	<60	Male	Non-Hispanic White	High school or equivalent	Married/living with partner	1.58	>1.30to≤3.50	78.9757	>=60	now	mild/moderate	no	yes	no	yes	5.661
2001-2002	12617	1	27	3443.45	DM	1	0.952115	Q2	65	>=60	Male	Non-Hispanic White	College or above	Married/living with partner	1.23	≤1.30	78.632	>=60	former	former	yes	no	no	no	6.083
2001-2002	12618	1	23	4100.52	yes	1	7.28516	Q4	62	>=60	Female	Non-Hispanic White	College or above	Married/living with partner	4.82	>3.50	68.748	>=60	never	mild/moderate	no	yes	no	no	5.817
2001-2002	12628	2	15	1454.43	no	0	0.858034	Q1	44	<60	Male	Mexican American	Less than high school	Married/living with partner	1.89	>1.30to≤3.50	108.645	>=60	now	mild/moderate	no	no	no	no	5.311
2001-2002	12632	2	20	5055.24	no	0	2.43038	Q3	75	>=60	Female	Non-Hispanic White	College or above	Divorced/widowed/separated	1.68	>1.30to≤3.50	62.7481	>=60	former	former	yes	yes	no	yes	4.956
2001-2002	12633	2	21	5496.65	no	0	0.776227	Q1	35	<60	Female	Non-Hispanic White	College or above	Married/living with partner	3.5	>1.30to≤3.50	95.8239	>=60	never	mild/moderate	no	no	no	no	4.744
2001-2002	12635	1	20	6933.34	DM	1	1.8141	Q3	40	<60	Male	Non-Hispanic White	High school or equivalent	Married/living with partner	0.71	≤1.30	118.045	>=60	former	never	no	yes	no	no	7.794
2001-2002	12644	2	17	1984.54	no	0	0.61752	Q1	35	<60	Male	Mexican American	College or above	Married/living with partner	5	>3.50	86.5124	>=60	never	mild/moderate	no	no	no	no	5.539
2001-2002	12656	2	25	4851.19	yes	1	3.59617	Q4	38	<60	Male	Others	College or above	Married/living with partner	1.3	≤1.30	95.0539	>=60	former	never	no	yes	no	no	6.072
2001-2002	12664	1	21	2848.46	DM	1	1.42455	Q2	48	<60	Female	Non-Hispanic Black	High school or equivalent	Divorced/widowed/separated	1.5	>1.30to≤3.50	100.823	>=60	never	heavy	yes	yes	no	no	5.689
2001-2002	12665	2	17	1076.07	no	0	2.35895	Q3	51	<60	Female	Mexican American	Less than high school	Married/living with partner	2.54	>1.30to≤3.50	105.877	>=60	now	heavy	yes	yes	no	no	5.189
2001-2002	12667	1	20	1707.19	no	0	1.47602	Q2	52	<60	Male	Non-Hispanic Black	High school or equivalent	Divorced/widowed/separated	4.89	>3.50	88.7532	>=60	former	former	yes	yes	no	no	4.744
2001-2002	12674	1	21	3650.68	yes	1	6.1932	Q4	65	>=60	Female	Non-Hispanic White	High school or equivalent	Married/living with partner	5	>3.50	77.616	>=60	never	mild/moderate	no	yes	no	yes	6.817
2001-2002	12676	1	16	1554.21	yes	1	1.31395	Q2	85	>=60	Female	Non-Hispanic Black	Less than high school	Divorced/widowed/separated	0.43	≤1.30	52.9022	<60	never	former	yes	no	no	no	5.228
2001-2002	12683	1	20	2295.61	yes	1	1.95623	Q3	38	<60	Female	Non-Hispanic Black	College or above	Married/living with partner	4.57	>3.50	141.989	>=60	now	heavy	no	yes	no	no	5.011
2001-2002	12694	1	26	9404.3	yes	1	2.3264	Q3	38	<60	Male	Non-Hispanic White	High school or equivalent	Married/living with partner	5	>3.50	76.25	>=60	never	mild/moderate	no	yes	no	no	5.806
2001-2002	12696	2	20	3525.06	DM	1	6.70144	Q4	66	>=60	Male	Non-Hispanic White	High school or equivalent	Married/living with partner	1.26	≤1.30	62.6352	>=60	never	never	yes	yes	no	no	9.4
2001-2002	12697	1	14	2560.62	DM	1	7.15558	Q4	59	<60	Male	Non-Hispanic Black	Less than high school	Divorced/widowed/separated	1.41	>1.30to≤3.50	76.0576	>=60	never	heavy	yes	yes	no	no	12.561
2001-2002	12706	2	23	10088.6	no	0	1.13873	Q2	40	<60	Male	Non-Hispanic White	College or above	Divorced/widowed/separated	4.86	>3.50	93.7278	>=60	never	heavy	yes	yes	no	yes	4.75
2001-2002	12710	2	20	11133.6	yes	1	1.39579	Q2	44	<60	Male	Non-Hispanic White	College or above	Divorced/widowed/separated	5	>3.50	73.103	>=60	never	mild/moderate	no	no	no	no	5.978
2001-2002	12714	1	22	3907.29	no	0	2.63411	Q4	60	>=60	Female	Non-Hispanic White	College or above	Married/living with partner	5	>3.50	80.3906	>=60	former	mild/moderate	no	yes	no	no	5.256
2001-2002	12716	1	23	4380.4	yes	1	2.03658	Q3	61	>=60	Male	Non-Hispanic White	Less than high school	Married/living with partner	3.88	>3.50	101.855	>=60	now	heavy	no	yes	no	no	5.633
2001-2002	12720	2	22	2904.41	yes	1	2.70577	Q4	37	<60	Male	Mexican American	Less than high school	Married/living with partner	0.67	≤1.30	114.121	>=60	now	heavy	no	yes	no	no	5.856
2001-2002	12723	1	18	5500.06	DM	1	2.38159	Q3	67	>=60	Female	Non-Hispanic White	High school or equivalent	Divorced/widowed/separated	1.85	>1.30to≤3.50	66.3753	>=60	former	mild/moderate	yes	yes	no	yes	7.528
2001-2002	12733	2	27	8993.06	DM	1	6.12785	Q4	58	<60	Female	Others	Less than high school	Divorced/widowed/separated	0.34	≤1.30	100.796	>=60	never	never	no	yes	no	no	7.022
2001-2002	12749	1	20	7160.44	no	0	1.79682	Q3	47	<60	Female	Non-Hispanic White	College or above	Married/living with partner	4.81	>3.50	103.509	>=60	now	heavy	no	no	no	no	4.406
2001-2002	12770	1	27	10535.3	yes	1	3.79958	Q4	45	<60	Female	Non-Hispanic White	High school or equivalent	Married/living with partner	5	>3.50	104.973	>=60	never	mild/moderate	yes	yes	no	no	6.128
2001-2002	12777	2	17	6325.08	no	0	0.493117	Q1	27	<60	Male	Non-Hispanic White	College or above	Never married	5	>3.50	102.69	>=60	now	mild/moderate	no	no	no	no	5.172
2001-2002	12785	2	14	8060.09	no	0	3.93081	Q4	55	<60	Male	Non-Hispanic White	High school or equivalent	Married/living with partner	4.66	>3.50	100.566	>=60	now	heavy	no	yes	no	no	5.306
2001-2002	12790	1	28	361.845	yes	1	0.707715	Q1	65	>=60	Female	Mexican American	College or above	Divorced/widowed/separated	2.01	>1.30to≤3.50	91.2145	>=60	never	never	no	yes	yes	no	5.956
2001-2002	12794	1	15	2787.1	no	0	0.435678	Q1	29	<60	Male	Non-Hispanic Black	College or above	Married/living with partner	2.4	>1.30to≤3.50	104.316	>=60	now	mild/moderate	no	no	no	no	5.4
2001-2002	12796	2	14	8191.46	no	0	0.345023	Q1	52	<60	Male	Non-Hispanic White	College or above	Married/living with partner	5	>3.50	86.1508	>=60	former	mild/moderate	no	no	no	no	4.911
2001-2002	12803	1	27	4109.51	no	0	1.14623	Q2	79	>=60	Male	Non-Hispanic White	College or above	Married/living with partner	2.15	>1.30to≤3.50	51.8957	<60	former	former	yes	no	yes	no	5.6
2001-2002	12807	1	25	1075.01	yes	1	2.83427	Q4	78	>=60	Male	Non-Hispanic Black	Less than high school	Married/living with partner	0.79	≤1.30	73.9374	>=60	former	mild/moderate	yes	yes	no	no	6.444
2001-2002	12808	1	22	2158.02	no	0	1.77877	Q3	34	<60	Female	Mexican American	Less than high school	Married/living with partner	3.14	>1.30to≤3.50	113.406	>=60	never	never	no	yes	no	no	5.256
2001-2002	12813	1	17	5572.8	no	0	0.963745	Q2	25	<60	Female	Non-Hispanic White	High school or equivalent	Never married	5	>3.50	127.092	>=60	never	heavy	no	no	no	no	4.667
2001-2002	12816	1	16	3058.28	no	0	0.232498	Q1	30	<60	Female	Non-Hispanic Black	High school or equivalent	Married/living with partner	2.27	>1.30to≤3.50	99.227	>=60	never	former	yes	yes	no	no	4.85
2001-2002	12817	2	23	3973.44	DM	1	1.09301	Q2	69	>=60	Female	Non-Hispanic White	Less than high school	Married/living with partner	1.09	≤1.30	75.4655	>=60	former	mild/moderate	yes	yes	no	no	6.283
2001-2002	12830	2	24	8010.09	no	0	0.685298	Q1	22	<60	Male	Non-Hispanic White	College or above	Married/living with partner	1.68	>1.30to≤3.50	94.7847	>=60	now	mild/moderate	no	no	no	no	4.078
2001-2002	12832	1	15	4688.42	no	0	3.91082	Q4	29	<60	Female	Non-Hispanic White	Less than high school	Married/living with partner	0.38	≤1.30	123.571	>=60	never	never	no	yes	no	no	4.4
2001-2002	12834	2	22	1081.67	DM	1	4.45061	Q4	70	>=60	Female	Mexican American	Less than high school	Divorced/widowed/separated	0	≤1.30	74.9372	>=60	former	former	yes	yes	yes	no	7.011
2001-2002	12838	1	24	1529.42	yes	1	1.35397	Q2	64	>=60	Female	Non-Hispanic Black	College or above	Married/living with partner	4.31	>3.50	90.1048	>=60	never	mild/moderate	yes	yes	no	yes	5.45
2001-2002	12850	2	28	3030.44	no	0	0.636395	Q1	23	<60	Male	Non-Hispanic Black	College or above	Never married	0.49	≤1.30	145.561	>=60	never	heavy	no	no	no	no	5.344
2001-2002	12851	1	21	8316.86	no	0	1.67569	Q3	46	<60	Male	Non-Hispanic White	College or above	Never married	5	>3.50	107.129	>=60	never	mild/moderate	yes	yes	no	no	5.478
2001-2002	12858	1	21	3786.13	yes	1	2.96679	Q4	76	>=60	Female	Non-Hispanic White	High school or equivalent	Married/living with partner	1.89	>1.30to≤3.50	62.3088	>=60	former	mild/moderate	yes	yes	no	no	6.856
2001-2002	12859	2	20	3996.88	yes	1	3.07587	Q4	46	<60	Male	Non-Hispanic White	Less than high school	Married/living with partner	1.13	≤1.30	107.129	>=60	now	heavy	yes	yes	no	no	6.367
2001-2002	12871	2	27	3495.15	no	0	3.52906	Q4	26	<60	Male	Others	High school or equivalent	Married/living with partner	1.76	>1.30to≤3.50	119.549	>=60	never	mild/moderate	no	yes	no	no	5.456
2001-2002	12874	2	24	2527.08	no	0	2.93084	Q4	85	>=60	Female	Non-Hispanic White	College or above	Divorced/widowed/separated	5	>3.50	51.4958	<60	never	never	yes	yes	no	no	5.344
2001-2002	12876	1	19	607.081	yes	1	12.1773	Q4	27	<60	Female	Non-Hispanic White	College or above	Married/living with partner	3.97	>3.50	125.319	>=60	former	mild/moderate	no	yes	no	no	6.778
2001-2002	12880	1	15	3674.11	DM	1	0.386216	Q1	77	>=60	Male	Non-Hispanic White	Less than high school	Married/living with partner	2.18	>1.30to≤3.50	52.6299	<60	never	mild/moderate	yes	no	no	no	7.333
2001-2002	12885	1	21	8322	yes	1	2.78485	Q4	47	<60	Female	Others	College or above	Married/living with partner	3.4	>1.30to≤3.50	108.894	>=60	never	mild/moderate	yes	yes	no	yes	4.911
2001-2002	12890	1	27	4392.57	yes	1	1.71551	Q3	58	<60	Female	Non-Hispanic White	Less than high school	Divorced/widowed/separated	0.6	≤1.30	100.796	>=60	former	former	yes	yes	no	no	6.244
2001-2002	12910	2	18	7592.08	no	0	1.11672	Q2	31	<60	Female	Non-Hispanic White	College or above	Never married	3.16	>1.30to≤3.50	121.847	>=60	never	mild/moderate	no	no	no	no	5.561
2001-2002	12924	1	17	1495.6	no	0	2.1367	Q3	22	<60	Female	Mexican American	Less than high school	Married/living with partner	0.47	≤1.30	137.823	>=60	never	former	no	no	no	no	4.911
2001-2002	12926	1	14	2462.13	yes	1	0.868656	Q1	46	<60	Male	Non-Hispanic Black	College or above	Married/living with partner	1.65	>1.30to≤3.50	83.3301	>=60	never	former	no	yes	no	no	6.089
2001-2002	12930	2	17	7795.36	yes	1	3.68509	Q4	41	<60	Male	Non-Hispanic White	High school or equivalent	Never married	5	>3.50	105.715	>=60	now	mild/moderate	yes	yes	yes	no	6.511
2001-2002	12933	2	25	2871.14	no	0	0.825423	Q1	23	<60	Female	Non-Hispanic Black	College or above	Never married	1.89	>1.30to≤3.50	120.179	>=60	never	mild/moderate	no	yes	no	no	4.356
2001-2002	12945	2	24	5562.25	no	0	1.0727	Q2	62	>=60	Female	Non-Hispanic White	High school or equivalent	Divorced/widowed/separated	2.01	>1.30to≤3.50	79.269	>=60	never	never	yes	yes	no	no	5.261
2001-2002	12947	1	28	365.934	DM	1	2.18053	Q3	72	>=60	Female	Mexican American	Less than high school	Divorced/widowed/separated	0.81	≤1.30	45.2587	<60	never	never	yes	yes	no	yes	5.883
2001-2002	12957	2	19	9955.78	yes	1	13.3881	Q4	38	<60	Female	Non-Hispanic White	College or above	Married/living with partner	5	>3.50	110.264	>=60	never	never	yes	yes	no	no	5.344
2001-2002	12962	2	15	5437.46	DM	1	6.7774	Q4	67	>=60	Male	Non-Hispanic White	College or above	Never married	5	>3.50	69.0962	>=60	never	mild/moderate	no	yes	no	no	7.389
2001-2002	12963	1	18	4739.08	DM	1	1.15752	Q2	60	>=60	Male	Others	College or above	Married/living with partner	3.45	>1.30to≤3.50	81.4429	>=60	never	mild/moderate	no	yes	no	yes	9.617
2001-2002	12964	1	19	3721.69	DM	1	2.15965	Q3	73	>=60	Male	Non-Hispanic White	High school or equivalent	Married/living with partner	3.01	>1.30to≤3.50	74.335	>=60	former	mild/moderate	no	yes	no	yes	7.078
2001-2002	12965	1	23	4276.9	yes	1	1.65401	Q3	60	>=60	Male	Non-Hispanic White	High school or equivalent	Married/living with partner	5	>3.50	81.4429	>=60	now	heavy	yes	yes	no	no	5.833
2001-2002	12975	1	24	8126.92	no	0	0.640424	Q1	53	<60	Female	Non-Hispanic White	College or above	Married/living with partner	5	>3.50	99.2368	>=60	never	mild/moderate	no	yes	no	no	5.533
2001-2002	12977	2	18	1352.53	DM	1	1.23672	Q2	61	>=60	Male	Non-Hispanic Black	High school or equivalent	Married/living with partner	2.51	>1.30to≤3.50	106.192	>=60	now	former	no	no	no	no	8.961
2001-2002	12980	1	18	7626.15	no	0	4.1026	Q4	59	<60	Female	Non-Hispanic White	College or above	Divorced/widowed/separated	5	>3.50	70.2122	>=60	never	mild/moderate	no	yes	no	yes	4.65
2001-2002	12983	2	17	7172.93	no	0	1.37643	Q2	51	<60	Female	Non-Hispanic White	College or above	Married/living with partner	5	>3.50	105.877	>=60	never	mild/moderate	no	yes	no	no	5.089
2001-2002	12988	1	18	2171.91	no	0	2.15509	Q3	20	<60	Female	Mexican American	High school or equivalent	Married/living with partner	1.16	≤1.30	150.42	>=60	never	never	no	no	no	no	4.189
2001-2002	12992	1	23	6337.34	no	0	1.91441	Q3	26	<60	Female	Non-Hispanic White	High school or equivalent	Married/living with partner	1.42	>1.30to≤3.50	119.962	>=60	former	heavy	no	yes	no	no	4.811
2001-2002	12994	1	16	3717.7	yes	1	1.05681	Q2	54	<60	Female	Non-Hispanic Black	High school or equivalent	Divorced/widowed/separated	2.26	>1.30to≤3.50	96.6619	>=60	former	mild/moderate	yes	yes	no	no	5.822
2001-2002	12997	2	14	716.753	no	0	2.22689	Q3	35	<60	Female	Non-Hispanic White	College or above	Married/living with partner	5	>3.50	118.471	>=60	former	heavy	no	yes	no	no	4.139
2001-2002	13000	1	15	3152.39	yes	1	1.42163	Q2	76	>=60	Male	Non-Hispanic White	High school or equivalent	Married/living with partner	4.19	>3.50	53.001	<60	former	mild/moderate	yes	yes	no	yes	6.261
2001-2002	13010	1	26	515.07	no	0	2.37285	Q3	22	<60	Female	Non-Hispanic White	High school or equivalent	Married/living with partner	0.62	≤1.30	137.823	>=60	former	heavy	no	yes	no	no	4.406
2001-2002	13023	1	21	7231.16	no	0	1.06271	Q2	30	<60	Female	Non-Hispanic White	College or above	Married/living with partner	2.73	>1.30to≤3.50	116.638	>=60	now	heavy	yes	no	no	no	5.294
2001-2002	13024	1	16	3379.25	no	0	4.94474	Q4	23	<60	Female	Non-Hispanic Black	College or above	Married/living with partner	3.31	>1.30to≤3.50	91.7623	>=60	never	mild/moderate	no	yes	no	no	4.967
2001-2002	13025	2	16	3639.51	yes	1	1.283	Q2	44	<60	Male	Non-Hispanic Black	College or above	Married/living with partner	5	>3.50	84.5091	>=60	former	mild/moderate	no	yes	no	no	4.972
2001-2002	13032	2	24	643.579	no	0	2.59703	Q4	25	<60	Female	Non-Hispanic White	Less than high school	Married/living with partner	0.85	≤1.30	134.949	>=60	former	heavy	no	no	no	no	4.611
2001-2002	13044	1	14	1614.55	yes	1	1.00517	Q2	85	>=60	Female	Non-Hispanic Black	Less than high school	Divorced/widowed/separated	1.85	>1.30to≤3.50	67.4277	>=60	former	former	yes	yes	no	no	5.506
2001-2002	13048	2	21	1921.4	no	0	2.34702	Q3	83	>=60	Female	Non-Hispanic White	College or above	Divorced/widowed/separated	1.93	>1.30to≤3.50	68.3971	>=60	now	former	yes	yes	yes	no	5.583
2001-2002	13050	1	17	8020.28	no	0	0.814637	Q1	42	<60	Female	Non-Hispanic White	College or above	Married/living with partner	5	>3.50	79.118	>=60	never	former	no	no	no	no	5.167
2001-2002	13056	2	20	755.955	DM	1	1.3437	Q2	70	>=60	Female	Mexican American	Less than high school	Married/living with partner	2.35	>1.30to≤3.50	88.0663	>=60	never	never	yes	yes	no	no	2.133
2001-2002	13066	2	27	651.21	no	0	3.66532	Q4	66	>=60	Female	Mexican American	Less than high school	Married/living with partner	1.03	≤1.30	77.0727	>=60	never	former	yes	yes	no	no	5.311
2001-2002	13069	2	25	1823.73	DM	1	3.17296	Q4	85	>=60	Male	Non-Hispanic White	College or above	Divorced/widowed/separated	2.91	>1.30to≤3.50	45.49	<60	former	former	yes	yes	no	no	7.183
2001-2002	13071	1	23	7757.83	no	0	3.13786	Q4	34	<60	Male	Non-Hispanic White	College or above	Married/living with partner	1.66	>1.30to≤3.50	123.127	>=60	never	never	no	yes	no	no	5.406
2001-2002	13076	2	24	728.388	no	0	5.14323	Q4	37	<60	Female	Non-Hispanic White	College or above	Married/living with partner	1.33	>1.30to≤3.50	124.04	>=60	now	mild/moderate	yes	yes	no	no	4.961
2001-2002	13093	2	26	2335.4	no	0	2.13481	Q3	38	<60	Male	Non-Hispanic Black	Less than high school	Divorced/widowed/separated	5	>3.50	131.003	>=60	former	mild/moderate	yes	yes	no	no	4.517
2001-2002	13101	2	22	3076.33	no	0	0.717565	Q1	20	<60	Male	Mexican American	High school or equivalent	Never married	1.81	>1.30to≤3.50	107.866	>=60	now	mild/moderate	no	yes	no	no	4.961
2001-2002	13107	1	25	1800.78	no	0	1.34849	Q2	26	<60	Female	Mexican American	Less than high school	Married/living with partner	1.7	>1.30to≤3.50	144.212	>=60	never	former	no	yes	no	no	3.972
2001-2002	13117	2	17	1182.72	no	0	2.05462	Q3	41	<60	Female	Mexican American	Less than high school	Married/living with partner	1.73	>1.30to≤3.50	79.6757	>=60	never	mild/moderate	no	no	no	no	5.344
2001-2002	13127	2	18	7831.64	no	0	1.78163	Q3	32	<60	Female	Non-Hispanic White	High school or equivalent	Divorced/widowed/separated	2.66	>1.30to≤3.50	97.8647	>=60	never	mild/moderate	no	yes	no	no	4.75
2001-2002	13133	1	22	6098.56	DM	1	2.12048	Q3	26	<60	Female	Non-Hispanic White	College or above	Never married	2.24	>1.30to≤3.50	88.5294	>=60	never	mild/moderate	no	yes	no	no	15.056
2001-2002	13139	2	27	11656.1	yes	1	2.02152	Q3	44	<60	Female	Non-Hispanic White	College or above	Married/living with partner	1.73	>1.30to≤3.50	89.9533	>=60	former	mild/moderate	yes	no	no	no	5.656
2001-2002	13142	2	22	1731.74	DM	1	2.6398	Q4	70	>=60	Male	Non-Hispanic White	High school or equivalent	Divorced/widowed/separated	0.68	≤1.30	95.6147	>=60	former	former	yes	yes	no	yes	6.072
2001-2002	13148	1	26	9641.33	no	0	1.29921	Q2	43	<60	Male	Non-Hispanic White	College or above	Married/living with partner	1.21	≤1.30	73.6183	>=60	now	mild/moderate	no	no	no	no	5.044
2001-2002	13149	1	21	10508.4	no	0	1.0529	Q2	41	<60	Female	Non-Hispanic White	High school or equivalent	Married/living with partner	3.97	>3.50	79.6757	>=60	now	heavy	yes	yes	yes	no	5.044
2001-2002	13158	2	20	8122.09	no	0	0.96327	Q2	36	<60	Female	Non-Hispanic White	High school or equivalent	Married/living with partner	4.99	>3.50	111.824	>=60	never	never	no	yes	no	no	4.806
2001-2002	13166	1	14	2993.39	no	0	0.538113	Q1	45	<60	Female	Non-Hispanic Black	College or above	Married/living with partner	5	>3.50	102.97	>=60	never	mild/moderate	no	yes	no	no	4.55
2001-2002	13167	1	20	2523.44	no	0	0.929297	Q2	79	>=60	Male	Others	Less than high school	Married/living with partner	1.29	≤1.30	89.757	>=60	former	former	yes	yes	no	no	5.356
2001-2002	13171	2	19	2776.29	DM	1	4.00212	Q4	81	>=60	Female	Non-Hispanic White	College or above	Married/living with partner	2.58	>1.30to≤3.50	69.3648	>=60	never	never	yes	yes	no	no	7.083
2001-2002	13175	1	28	1812.67	no	0	0.487035	Q1	30	<60	Male	Mexican American	Less than high school	Married/living with partner	1.13	≤1.30	100.549	>=60	now	mild/moderate	no	no	no	no	5.278
2001-2002	13182	1	18	4724.37	DM	1	3.01916	Q4	35	<60	Male	Non-Hispanic White	Less than high school	Married/living with partner	1.16	≤1.30	122.265	>=60	now	heavy	no	yes	no	no	5.867
2001-2002	13189	1	16	630.551	no	0	0.711729	Q1	21	<60	Female	Non-Hispanic Black	High school or equivalent	Never married	1.01	≤1.30	159.999	>=60	never	never	no	no	no	no	4.511
2001-2002	13200	2	14	7353.19	yes	1	5.13468	Q4	36	<60	Male	Non-Hispanic White	High school or equivalent	Married/living with partner	2.15	>1.30to≤3.50	96.3987	>=60	never	former	no	yes	no	no	6.467
2001-2002	13202	1	25	7603.42	no	0	3.00306	Q4	53	<60	Male	Non-Hispanic White	College or above	Divorced/widowed/separated	5	>3.50	76.2368	>=60	never	mild/moderate	yes	yes	yes	yes	4.844
2001-2002	13203	1	23	4754.48	yes	1	1.31923	Q2	60	>=60	Female	Non-Hispanic White	College or above	Married/living with partner	3.1	>1.30to≤3.50	94.4751	>=60	now	former	no	no	no	no	5.706
2001-2002	13205	1	16	6367.42	no	0	1.25357	Q2	68	>=60	Female	Non-Hispanic White	College or above	Married/living with partner	3.73	>3.50	89.3123	>=60	never	heavy	yes	yes	no	no	5.217
2001-2002	13208	1	26	7640.63	no	0	0.61808	Q1	54	<60	Female	Non-Hispanic White	College or above	Married/living with partner	3.88	>3.50	103.669	>=60	never	former	yes	no	no	no	4.7
[truncated: 16,746 more rows]
